# Supplementary material for: PD-1 regulates latent effector differentiation of thymic cytotoxic CD8+ T cells
Source: Nat Commun. 2026 May 23;17:6769. doi: 10.1038/s41467-026-73392-7 (PMC13385908; doi:10.1038/s41467-026-73392-7)
Supplement: Supplementary file 3 — Supplementary Data 1 [file 41467_2026_73392_MOESM3_ESM.xlsx]

## Sheet: Representative Genes
Representative Genes in the effector cluster 1 of thymic CD8+ T cells
	Gene	p_val	avg_log2FC	pct.1	pct.2	p_val_adj	Cluster
	Ccl5	0	5.07247	0.901	0.152	0	1
	Nkg7	5.6319892857499e-154	1.47159	0.791	0.454	8.55555492398267e-150	1
	Ccr7	1.68276365169436e-125	-2.37318	0.147	0.513	2.5562862632889e-121	1
	Gzmb	4.57658501380519e-97	5.91924	0.115	0.003	6.95229029447146e-93	1
	Eomes	3.93849358289831e-93	3.77719	0.147	0.013	5.98296560178082e-89	1
	Lef1	1.14000770464642e-63	-1.58351	0.171	0.421	1.73178570412838e-59	1
	Ccr9	1.29127736790278e-30	-2.45946	0.029	0.147	1.96157944958112e-26	1
	Tbx21	2.10169856121615e-29	3.89267	0.043	0.003	3.19269028434345e-25	1
	Lag3	1.04881734571873e-26	5.29237	0.031	0.001	1.59325842988132e-22	1
	Prf1	3.58820169196083e-15	2.16308	0.044	0.01	5.4508371902577e-11	1
	Nfatc1	1.65666620873219e-14	1.08387	0.114	0.053	2.51664163768507e-10	1
	Tigit	2.58086287211324e-13	2.80694	0.025	0.003	3.92058878902723e-09	1
	Tcf7	1.21395315260284e-11	-0.718273	0.151	0.24	1.84411623411898e-07	1
	Tox	7.42703064171574e-07	0.768259	0.182	0.13	0.0112824	1
	Batf	1.58197935622282e-06	0.767154	0.092	0.055	0.0240318	1
Representative Genes in the effector cluster 5 of splenic CD8+ T cells
		p_val	avg_log2FC	pct.1	pct.2	p_val_adj	Cluster
	Nkg7	1.98828487450551e-246	1.73383	0.891	0.512	3.32997950782183e-242	5
	Rgs1	1.85259144821737e-201	2.44181	0.543	0.171	3.10272015747445e-197	5
	Cd82	3.64504645068329e-121	2.0908	0.33	0.09	6.10472379560437e-117	5
	Bhlhe40	3.02099226148114e-107	1.98901	0.315	0.09	5.05955783952861e-103	5
	S100a11	1.25558241815149e-105	1.82188	0.371	0.122	2.10284943392011e-101	5
	Cd7	2.40655443743325e-103	2.01759	0.348	0.113	4.03049737181321e-99	5
	Prf1	1.04913466172465e-27	1.84287	0.082	0.023	1.75709073145645e-23	5
	Gzmb	5.19823333143861e-100	3.30817	0.122	0.015	8.70600118349339e-96	5
	Tox	1.82873350774494e-54	1.72263	0.196	0.062	3.06276287877122e-50	5
	Havcr2	4.83987440242106e-06	1.44694	0.027	0.01	0.0810582	5
	Tigit	8.02012097415379e-06	1.78434	0.015	0.004	0.134321	5
	Eomes	1.34982479373736e-53	1.80768	0.184	0.056	2.26068656455133e-49	5
	Tbx21	7.64689295679068e-11	1.47095	0.055	0.022	1.2807016324033e-06	5
Representative Genes in the effector CD8+ T cells in the TIL
	Gene	p_val	avg_log2FC	pct.1	pct.2	p_val_adj	Cluster
	Nkg7	0	2.35287	0.87	0.266	0	Effector CD8+ T cells
	Ptprcap	0	2.30513	0.754	0.161	0	Effector CD8+ T cells
	Coro1a	0	1.98313	0.901	0.317	0	Effector CD8+ T cells
	Gzmb	0	2.834	0.543	0.117	0	Effector CD8+ T cells
	Cd3d	1.97773448679219e-287	1.36444	0.857	0.367	3.7982390818844e-283	Effector CD8+ T cells
	Cd8b1	1.03600727246818e-218	1.69275	0.495	0.146	1.98965196677513e-214	Effector CD8+ T cells
	Lck	1.07234393719521e-58	1.28664	0.2	0.071	2.05943653138341e-54	Effector CD8+ T cells
	Zap70	9.47164172682621e-49	1.6948	0.115	0.033	1.81902879363697e-44	Effector CD8+ T cells
	Prf1	1.43738094457516e-38	1.98133	0.064	0.014	2.7604901040566e-34	Effector CD8+ T cells
	Batf	6.42389649134091e-15	1.08614	0.078	0.035	1.23370932116202e-10	Effector CD8+ T cells
	Tcf7	3.56525340374782e-10	-2.30957	0.009	0.043	6.84706916189769e-06	Effector CD8+ T cells
	Cx3cr1	1.84682106989541e-06	-1.07318	0.025	0.055	0.0354682	Effector CD8+ T cells
	Nfatc1	0.00620201	-0.822326	0.016	0.029	1	Effector CD8+ T cells
	Tnf	0.00632582	-2.02596	0.001	0.008	1	Effector CD8+ T cells
	Ifng	0.0104598	0.484855	0.034	0.023	1	Effector CD8+ T cells
	Slamf6	0.532378	-0.129408	0.013	0.011	1	Effector CD8+ T cells
	Tox	0.650206	-0.0394219	0.029	0.027	1	Effector CD8+ T cells

## Sheet: DGE_all_clusters_thymus
	p_val	avg_log2FC	pct.1	pct.2	p_val_adj	cluster	gene
Ccl5	0	-4.93328	0.146	0.654	0	0	Ccl5
S100a6	7.6533369966402e-275	-4.22367	0.047	0.427	1.16261842315961e-270	0	S100a6
Gm36264	3.50235308805683e-179	-3.267	0.149	0.465	5.32042457606712e-175	0	Gm36264
Tbc1d22b	1.14679915875408e-173	-3.28521	0.147	0.458	1.74210260206332e-169	0	Tbc1d22b
Bc1	1.2633659307989e-167	-3.40576	0.163	0.463	1.9191791854766e-163	0	Bc1
Ctla2a	2.40466211334987e-162	-2.73514	0.078	0.367	3.65292221638978e-158	0	Ctla2a
Spidr	1.12710334990557e-161	-3.27656	0.176	0.47	1.71218269884156e-157	0	Spidr
Tmsb10	1.59967538682814e-115	0.507089	0.999	0.965	2.43006688013063e-111	0	Tmsb10
Ly6c2	2.27272897534795e-113	-2.29611	0.143	0.389	3.45250258645108e-109	0	Ly6c2
Ccr7	8.23497030438296e-105	1.37654	0.536	0.234	1.25097433893882e-100	0	Ccr7
Rgs1	3.95502023159387e-87	-2.17098	0.125	0.334	6.00807123381424e-83	0	Rgs1
Nkg7	1.31381871220787e-73	-1.07029	0.463	0.658	1.99582200571497e-69	0	Nkg7
Rpl31	1.26944457759921e-65	0.424111	0.979	0.93	1.92841325783096e-61	0	Rpl31
Rps17	1.05810258362114e-58	0.493475	0.938	0.845	1.60736363477887e-54	0	Rps17
Rpl41	7.64911895129334e-57	0.280225	0.999	0.99	1.16197765989097e-52	0	Rpl41
Gm9844	5.83062229238039e-50	0.466415	0.893	0.792	8.85729832435505e-46	0	Gm9844
AW112010	9.91925642852203e-50	-0.945571	0.354	0.533	1.50683424405678e-45	0	AW112010
Ms4a4b	1.64659790796642e-48	-1.15406	0.246	0.419	2.50134688199179e-44	0	Ms4a4b
Rpl35	1.23785626553419e-44	0.343679	0.992	0.931	1.880427452973e-40	0	Rpl35
Gm2000	3.366899147742e-44	0.360832	0.979	0.914	5.11465649533488e-40	0	Gm2000
S100a11	5.80499443785908e-44	-1.29264	0.137	0.286	8.81836705055173e-40	0	S100a11
Hcst	2.1472361882823e-43	-0.825072	0.348	0.514	3.26186649361964e-39	0	Hcst
Lef1	5.80402332702752e-42	0.817314	0.429	0.243	8.8168918360875e-38	0	Lef1
Rgs10	6.37310124684526e-37	0.878967	0.391	0.224	9.68137810408264e-33	0	Rgs10
Rps26	1.72223027880075e-35	0.326179	0.99	0.974	2.61624001652622e-31	0	Rps26
Rps20	1.76631392344481e-33	0.305319	0.983	0.965	2.68320748110501e-29	0	Rps20
Rpl28	1.4736250677596e-31	0.360946	0.922	0.85	2.23858384043361e-27	0	Rpl28
Rpl35a	7.16580158932862e-31	0.271211	0.985	0.962	1.08855691943491e-26	0	Rpl35a
Npc2	8.45366782249905e-31	0.725886	0.459	0.308	1.28419667891583e-26	0	Npc2
Tmsb4x	9.7401270146566e-31	-0.331964	0.993	0.985	1.47962269479648e-26	0	Tmsb4x
Lgals1	5.13804197705616e-29	-0.805695	0.214	0.349	7.80519956734601e-25	0	Lgals1
Rgcc	5.14340448622417e-27	0.800187	0.366	0.229	7.81334575502314e-23	0	Rgcc
Gm10076	1.14241114473259e-25	0.274418	0.932	0.87	1.73543676996327e-21	0	Gm10076
Klf2	4.72767461412327e-24	0.575813	0.482	0.341	7.18181050631466e-20	0	Klf2
Rpl10a	4.49796976058212e-23	0.261912	0.936	0.891	6.8328658633003e-19	0	Rpl10a
Satb1	4.55618972695546e-23	0.551894	0.456	0.318	6.92130781421804e-19	0	Satb1
Kalrn	1.66428910621707e-22	0.335326	0.798	0.711	2.52822158125434e-18	0	Kalrn
Dusp2	5.62869274582824e-22	-0.769	0.201	0.314	8.55054715018767e-18	0	Dusp2
Limd2	6.03021213978977e-21	0.695484	0.335	0.216	9.16049526155464e-17	0	Limd2
Tsc22d3	9.02144431288387e-20	0.806993	0.301	0.193	1.37044760557019e-15	0	Tsc22d3
Ifngr1	2.79140555036484e-18	-0.710324	0.186	0.285	4.24042417155923e-14	0	Ifngr1
Rgs2	3.90916100216234e-18	-0.916405	0.274	0.369	5.93840647838481e-14	0	Rgs2
Tnfaip3	1.0813855413988e-16	-0.54349	0.411	0.499	1.64273277593891e-12	0	Tnfaip3
S100a10	7.37109490361939e-16	-0.594191	0.306	0.401	1.11974302680882e-11	0	S100a10
Gas5	3.45620534906552e-15	0.251243	0.847	0.782	5.25032154576543e-11	0	Gas5
Cox7a2l	3.88762563034667e-15	0.445669	0.476	0.376	5.90569209505962e-11	0	Cox7a2l
Abi1	6.08562088003549e-15	0.525057	0.353	0.252	9.24466667886192e-11	0	Abi1
Ifi27l2a	2.46220917322249e-14	0.576934	0.285	0.192	3.74034195504228e-10	0	Ifi27l2a
Tbc1d2b	5.56335084207334e-14	0.301962	0.712	0.636	8.45128626419361e-10	0	Tbc1d2b
Foxp1	1.89199360646866e-13	0.400869	0.399	0.299	2.87412748758654e-09	0	Foxp1
Cd8b1	2.72863934505955e-13	0.382646	0.518	0.415	4.14507602907997e-09	0	Cd8b1
Emb	4.02698589675285e-13	0.479526	0.327	0.232	6.11739427575725e-09	0	Emb
H2-K1	7.26022784157957e-13	-0.296925	0.708	0.766	1.10290121141435e-08	0	H2-K1
Gimap6	8.49718410079274e-13	0.387838	0.513	0.418	1.29080723675143e-08	0	Gimap6
Crip1	9.66705823477995e-13	-0.312182	0.763	0.809	1.46852281644542e-08	0	Crip1
Grap2	2.52403436642456e-12	0.462748	0.327	0.236	3.83426060603555e-08	0	Grap2
Lncpint	4.59814135733693e-12	-0.586861	0.191	0.27	6.98503653593053e-08	0	Lncpint
Rpl10	6.66467580963955e-12	0.254075	0.737	0.651	1.01243090224234e-07	0	Rpl10
Ctsw	1.30345754118982e-10	-0.564333	0.183	0.254	1.98008235082146e-06	0	Ctsw
Rpl22l1	3.17610704499914e-10	0.253646	0.706	0.636	4.8248242120582e-06	0	Rpl22l1
Cd8a	3.2649239563715e-10	0.455811	0.296	0.218	4.95974598212395e-06	0	Cd8a
H3f3a	1.64851871386793e-09	0.272459	0.574	0.493	2.50426477823677e-05	0	H3f3a
Zfp36l2	2.22925530149321e-09	-0.539315	0.194	0.261	3.38646172849833e-05	0	Zfp36l2
H2az1	2.28565614712076e-09	-0.302927	0.5	0.567	3.47214025309115e-05	0	H2az1
Calm2	4.63201133209162e-09	-0.322191	0.418	0.49	7.03648841458038e-05	0	Calm2
Ftl1-ps1	5.07167133239649e-09	0.404241	0.303	0.23	7.7043759210435e-05	0	Ftl1-ps1
H2-D1	7.19955943989099e-09	-0.299376	0.677	0.703	0.000109369	0	H2-D1
Trbc2	8.04194544609114e-09	0.291675	0.748	0.712	0.000122165	0	Trbc2
Hmgn2-ps	1.41202945447827e-08	0.393453	0.3	0.226	0.000214501	0	Hmgn2-ps
Ly6e	1.59493710727906e-08	-0.352069	0.411	0.479	0.000242287	0	Ly6e
Srgn	2.49705171140642e-08	-0.263844	0.567	0.626	0.000379327	0	Srgn
Btbd9	7.10436685855184e-08	0.337776	0.327	0.257	0.00107922	0	Btbd9
Pde4b	7.35257323115603e-08	0.436309	0.275	0.21	0.00111693	0	Pde4b
Selenow	1.00353633442843e-07	0.334482	0.392	0.322	0.00152447	0	Selenow
Arhgdib	1.24456200839538e-07	0.264364	0.55	0.477	0.00189061	0	Arhgdib
Actg1	1.35664083008603e-07	-0.333385	0.377	0.441	0.00206087	0	Actg1
Ftl1	1.45698174419041e-07	0.254207	0.547	0.471	0.0022133	0	Ftl1
Trbc1	2.10329365826869e-07	0.273763	0.553	0.491	0.00319511	0	Trbc1
Akap13	2.48295892373281e-07	-0.433015	0.313	0.369	0.00377186	0	Akap13
Selplg	2.49763714019224e-07	-0.434233	0.203	0.262	0.00379416	0	Selplg
1700016D06Rik	2.84346776790362e-07	0.251781	0.502	0.435	0.00431951	0	1700016D06Rik
Junb	3.17924558888288e-07	-0.363177	0.315	0.379	0.00482959	0	Junb
Ubc	3.38027594075276e-07	-0.308386	0.548	0.582	0.00513498	0	Ubc
Selenok	3.38502239073107e-07	0.386705	0.356	0.294	0.00514219	0	Selenok
AI506816	3.49009371000389e-07	-0.3979	0.207	0.266	0.0053018	0	AI506816
Odc1	3.9532878484499e-07	-0.45982	0.205	0.262	0.00600544	0	Odc1
Rftn1	4.41251013563781e-07	0.417141	0.257	0.197	0.00670304	0	Rftn1
Cd247	5.3668722844383e-07	0.36451	0.286	0.223	0.00815282	0	Cd247
9330111N05Rik	6.91896462978521e-07	-0.403792	0.258	0.315	0.0105106	0	9330111N05Rik
Slc25a5	7.42863788515008e-07	0.280128	0.49	0.428	0.0112848	0	Slc25a5
Ablim1	8.91416539185442e-07	0.406239	0.284	0.225	0.0135415	0	Ablim1
Mbnl1	8.98846723610188e-07	-0.312005	0.401	0.459	0.0136544	0	Mbnl1
Rpl36a-ps1	9.79888897898347e-07	0.270433	0.487	0.425	0.0148855	0	Rpl36a-ps1
Hmgn2	1.13277605252013e-06	0.342778	0.369	0.306	0.017208	0	Hmgn2
Elf1	1.27962395005369e-06	0.267214	0.398	0.331	0.0194388	0	Elf1
Spag6l	1.36094398975511e-06	0.387734	0.266	0.209	0.0206741	0	Spag6l
A930015D03Rik	1.47337840334941e-06	0.373911	0.523	0.47	0.0223821	0	A930015D03Rik
Laptm5	1.54717976053754e-06	-0.428144	0.255	0.308	0.0235032	0	Laptm5
Saraf	2.95062016714714e-06	0.284286	0.409	0.348	0.0448229	0	Saraf
Hspe1	7.15590518244348e-06	0.271966	0.471	0.415	0.108705	0	Hspe1
Ube2b	8.48419255793682e-06	0.341068	0.303	0.248	0.128883	0	Ube2b
Smc4	1.378390033004e-05	0.319944	0.271	0.218	0.209391	0	Smc4
Cd53	1.40999530420483e-05	0.293379	0.306	0.251	0.214192	0	Cd53
Lsm7	1.45278488443975e-05	0.258701	0.398	0.341	0.220693	0	Lsm7
Hspa5	1.98112819107514e-05	-0.298814	0.4	0.447	0.300953	0	Hspa5
Gm50021	2.14367197884007e-05	-0.319717	0.204	0.253	0.325645	0	Gm50021
Sdhb	2.82704471391313e-05	0.324961	0.256	0.206	0.429456	0	Sdhb
Ptp4a2	3.2537998480436e-05	-0.306271	0.242	0.292	0.494285	0	Ptp4a2
Anp32a	3.93152981063315e-05	0.330379	0.288	0.238	0.597239	0	Anp32a
Uqcrfs1	4.99980647463256e-05	0.366328	0.25	0.204	0.759521	0	Uqcrfs1
Zc3hav1	5.14430808596649e-05	-0.355487	0.226	0.272	0.781472	0	Zc3hav1
Rps27l	5.36738946371812e-05	-0.305568	0.273	0.322	0.81536	0	Rps27l
Tubb5	6.58561542183877e-05	0.257205	0.447	0.398	1	0	Tubb5
F630206G17Rik	7.19362613370397e-05	0.259715	0.267	0.217	1	0	F630206G17Rik
Sod1	9.34431093944441e-05	-0.275734	0.264	0.312	1	0	Sod1
Hsp90aa1	0.000161786	-0.261279	0.386	0.431	1	0	Hsp90aa1
mt-Atp8	0.000171014	-0.351129	0.227	0.268	1	0	mt-Atp8
Polr1d	0.000199467	-0.271514	0.235	0.28	1	0	Polr1d
Ms4a6b	0.000306543	-0.257094	0.252	0.295	1	0	Ms4a6b
Orc5	0.000323052	0.255071	0.308	0.264	1	0	Orc5
Chaserr	0.000345803	0.275585	0.252	0.209	1	0	Chaserr
mt-Nd5	0.000381725	-0.309491	0.245	0.285	1	0	mt-Nd5
H2-Q7	0.000388904	-0.253642	0.401	0.441	1	0	H2-Q7
Psmb8	0.00100574	-0.254659	0.354	0.388	1	0	Psmb8
Cox17	0.00192175	-0.297783	0.226	0.26	1	0	Cox17
Srrm2	0.00196471	-0.279868	0.231	0.266	1	0	Srrm2
Ndufb5	0.00328889	0.25481	0.26	0.226	1	0	Ndufb5
Luc7l2	0.00388381	-0.262235	0.222	0.254	1	0	Luc7l2
Ccl5.1	0	5.07247	0.901	0.152	0	1	Ccl5
S100a6.1	0	4.45547	0.613	0.052	0	1	S100a6
Ctla2a.1	3.36076994662742e-267	3.06449	0.503	0.083	5.10534562592172e-263	1	Ctla2a
Ly6c2.1	1.7467923011146e-203	2.7763	0.518	0.143	2.65355218462318e-199	1	Ly6c2
Nkg7.1	5.6319892857499e-154	1.47159	0.791	0.454	8.55555492398267e-150	1	Nkg7
Rgs1.1	1.54770142294104e-148	2.58295	0.438	0.127	2.35111323158973e-144	1	Rgs1
Ccr7.1	1.68276365169436e-125	-2.37318	0.147	0.513	2.5562862632889e-121	1	Ccr7
Tmsb4x.1	1.22877971354309e-122	0.640972	1	0.987	1.86663926284331e-118	1	Tmsb4x
Ms4a4b.1	1.04726859820295e-90	1.52612	0.517	0.244	1.59090572753011e-86	1	Ms4a4b
AW112010.1	2.27669352849496e-90	1.26488	0.631	0.353	3.4585251391367e-86	1	AW112010
Tmsb10.1	1.19961719383241e-85	-0.510526	0.971	0.991	1.82233847915081e-81	1	Tmsb10
S100a11.1	9.43316142720993e-84	1.69536	0.371	0.135	1.43299155240746e-79	1	S100a11
Il2rb	5.57624733639241e-83	1.83135	0.3	0.089	8.47087732871371e-79	1	Il2rb
Hcst.1	7.44869163195324e-82	1.11943	0.613	0.345	1.13153074581002e-77	1	Hcst
Rpl31.1	2.32530757066511e-66	-0.512455	0.912	0.977	3.53237473059737e-62	1	Rpl31
Lef1.1	1.14000770464642e-63	-1.58351	0.171	0.421	1.73178570412838e-59	1	Lef1
Gimap4	1.82231220536131e-53	1.47616	0.284	0.111	2.76827447116437e-49	1	Gimap4
Rpl41.1	3.38871818021543e-52	-0.309158	0.992	0.998	5.14780178756526e-48	1	Rpl41
Rps17.1	6.58960491689992e-52	-0.557356	0.829	0.928	1.00102688292627e-47	1	Rps17
Rpl35.1	1.10436069205478e-48	-0.427245	0.915	0.987	1.67763432730042e-44	1	Rpl35
Gm2000.1	6.15167075488163e-46	-0.4336	0.894	0.975	9.34500304374069e-42	1	Gm2000
Lgals1.1	4.75704931764235e-44	1.0415	0.408	0.218	7.22643361843049e-40	1	Lgals1
Rgcc.1	7.11291735243455e-42	-1.36877	0.168	0.362	1.08052327500833e-37	1	Rgcc
Satb1.1	5.32411108710722e-40	-1.07784	0.258	0.452	8.08785715242458e-36	1	Satb1
Dusp2.1	3.54508864150834e-38	1.02636	0.373	0.202	5.38534415531532e-34	1	Dusp2
Sh2d2a	5.52056499591564e-38	1.28904	0.261	0.117	8.38629028529545e-34	1	Sh2d2a
Rpl38	7.09904797026419e-38	0.334376	0.993	0.98	1.07841637716283e-33	1	Rpl38
Rgs2.1	1.52892294616447e-37	1.25714	0.433	0.27	2.32258684751845e-33	1	Rgs2
Rgs10.1	1.7484611845164e-36	-1.13637	0.19	0.374	2.65608738539886e-32	1	Rgs10
Dusp5	1.90190499882522e-35	1.21726	0.26	0.119	2.88918388371538e-31	1	Dusp5
Gm9844.1	9.20621146003358e-35	-0.459188	0.789	0.877	1.3985155828937e-30	1	Gm9844
S100a10.1	5.86870840172909e-34	0.879212	0.469	0.3	8.91515493306666e-30	1	S100a10
Klf2.1	1.10277187531939e-32	-0.888885	0.294	0.473	1.67522075579768e-28	1	Klf2
Rps26.1	7.13355866929982e-32	-0.372331	0.972	0.988	1.08365889745334e-27	1	Rps26
Npc2.1	1.70361899632656e-30	-0.89404	0.277	0.444	2.58796761731968e-26	1	Npc2
Rps12	1.75062231816663e-28	0.306836	0.988	0.982	2.65937036352692e-24	1	Rps12
Foxp1.1	3.20953858912961e-27	-0.94168	0.244	0.4	4.87561007074678e-23	1	Foxp1
Cd52	2.57519279133076e-26	0.432371	0.875	0.8	3.91197536931056e-22	1	Cd52
Slc3a2	2.88780229908858e-26	0.971678	0.293	0.163	4.38686047254547e-22	1	Slc3a2
Ifngr1.1	4.8026125538969e-26	0.890137	0.325	0.19	7.29564873062478e-22	1	Ifngr1
Rpl28.1	6.568375662998e-26	-0.39016	0.836	0.914	9.97801946966027e-22	1	Rpl28
Rps21	1.5241594504885e-25	0.370106	0.965	0.934	2.31535062123708e-21	1	Rps21
Rps20.1	9.32680813164759e-25	-0.310974	0.962	0.981	1.41683542327859e-20	1	Rps20
Tnfaip3.1	3.38505797127089e-23	0.64475	0.543	0.412	5.14224156415761e-19	1	Tnfaip3
H2-D1.1	1.18157038349452e-22	0.497452	0.751	0.667	1.79492356956653e-18	1	H2-D1
Ctsw.1	2.79571230584124e-22	0.834914	0.303	0.179	4.24696656380342e-18	1	Ctsw
Gas5.1	4.15578892822328e-22	-0.366047	0.752	0.846	6.31305896086398e-18	1	Gas5
Gm10076.1	6.02777250134491e-22	-0.288797	0.862	0.924	9.15678920679306e-18	1	Gm10076
Rpl35a.1	1.30616158626056e-21	-0.269731	0.957	0.983	1.98419006568841e-17	1	Rpl35a
Ubc.1	8.44173369141288e-21	0.536057	0.639	0.537	1.28238376506253e-16	1	Ubc
Kalrn.1	3.32140140831581e-20	-0.367474	0.695	0.788	5.04554087937254e-16	1	Kalrn
H2-K1.1	3.44349962428335e-20	0.412791	0.796	0.708	5.23102027924884e-16	1	H2-K1
Abi1.1	1.16718132250705e-19	-0.858692	0.22	0.346	1.77306514702046e-15	1	Abi1
Fyn	3.06879957527999e-19	0.910194	0.261	0.154	4.66181343480783e-15	1	Fyn
Selplg.1	3.34952507871093e-19	0.765732	0.313	0.197	5.08826354706977e-15	1	Selplg
Lcp1	4.15329184864192e-19	0.785768	0.294	0.181	6.30926564727195e-15	1	Lcp1
Cd7	9.58925157632556e-19	0.785472	0.273	0.163	1.45670320695962e-14	1	Cd7
Gimap6.1	2.0143077727737e-18	-0.630352	0.388	0.506	3.05993493762053e-14	1	Gimap6
Srgn.1	2.57060090877005e-18	0.426932	0.677	0.561	3.90499984051258e-14	1	Srgn
Pim1	5.68380448747606e-17	0.728803	0.271	0.166	8.63426739692488e-13	1	Pim1
Emb.1	1.82969894732082e-16	-0.715273	0.202	0.321	2.77949567087505e-12	1	Emb
Actg1.1	2.02340041437415e-16	0.51682	0.49	0.372	3.07374756947577e-12	1	Actg1
Junb.1	7.06741296570047e-16	0.547965	0.427	0.31	1.07361070361956e-11	1	Junb
Limd2.1	8.27304889141175e-16	-0.725812	0.205	0.319	1.25675885709436e-11	1	Limd2
Lncpint.1	8.3900948263189e-16	0.673343	0.3	0.195	1.2745393050661e-11	1	Lncpint
Spidr.1	4.48655622083063e-15	-1.45549	0.21	0.306	6.81552755506382e-11	1	Spidr
Grap2.1	2.88012919147111e-14	-0.71845	0.213	0.32	4.37520425476377e-10	1	Grap2
Tsc22d3.1	3.09899526343346e-14	-0.812131	0.184	0.286	4.70768370468178e-10	1	Tsc22d3
H2az1.1	1.00022217767985e-13	0.373476	0.603	0.5	1.51943751011346e-09	1	H2az1
Bc1.1	1.50426454196526e-13	-1.4578	0.205	0.293	2.28512826569943e-09	1	Bc1
A930015D03Rik.1	1.58434522840935e-13	-0.637079	0.433	0.526	2.40677883647664e-09	1	A930015D03Rik
Myl12b	1.8583283114499e-13	0.457209	0.461	0.356	2.82298653792354e-09	1	Myl12b
Laptm5.1	2.39031752531491e-13	0.635565	0.347	0.252	3.63113135270588e-09	1	Laptm5
Cox7a2l.1	3.2332938857208e-13	-0.519483	0.363	0.463	4.91169674179846e-09	1	Cox7a2l
Ly6e.1	5.06339449844023e-13	0.45138	0.517	0.41	7.69180258258055e-09	1	Ly6e
Myl6	6.66164442273947e-13	0.317728	0.697	0.598	1.01197040425835e-08	1	Myl6
Zfp36l2.1	1.29070695546198e-12	0.662421	0.287	0.197	1.96071293604229e-08	1	Zfp36l2
Tbc1d22b.1	3.83256815248117e-12	-1.33482	0.197	0.28	5.82205428043415e-08	1	Tbc1d22b
Cpeb1	3.86259755147507e-12	0.627383	0.268	0.181	5.86767194044579e-08	1	Cpeb1
Pde4b.1	6.56794733274545e-12	-0.732307	0.182	0.272	9.97736879317362e-08	1	Pde4b
Id2	7.31453262192331e-12	0.783009	0.273	0.19	1.11115065059637e-07	1	Id2
Calm1	1.6217709066683e-11	0.297211	0.772	0.708	2.46363218431981e-07	1	Calm1
Fth1	2.50429647319852e-11	0.274943	0.789	0.723	3.80427677243587e-07	1	Fth1
Camk1d	9.63048200858276e-11	0.657153	0.264	0.184	1.46296652192381e-06	1	Camk1d
Gm36264.1	1.29088577112875e-10	-1.32449	0.208	0.282	1.96098457492168e-06	1	Gm36264
Odc1.1	1.68604334013268e-10	0.617762	0.287	0.206	2.56126843799556e-06	1	Odc1
AI506816.1	1.78059689912024e-10	0.527346	0.292	0.209	2.70490474945356e-06	1	AI506816
Sh3bgrl3	1.93830602932701e-10	0.398192	0.543	0.463	2.94448068915066e-06	1	Sh3bgrl3
H2-Q7.1	2.55525433913296e-10	0.415484	0.482	0.395	3.88168686657688e-06	1	H2-Q7
Crip1.1	3.95884219770285e-10	0.257753	0.811	0.77	6.0138771825304e-06	1	Crip1
9330111N05Rik.1	4.0023423475856e-10	0.506328	0.342	0.259	6.07995826021728e-06	1	9330111N05Rik
Gm50021.1	7.70887173771914e-10	0.517785	0.283	0.202	1.17105470567691e-05	1	Gm50021
Cd8a.1	1.3467660999328e-09	-0.504547	0.203	0.288	2.04587238240792e-05	1	Cd8a
Cox17.1	2.09454357470443e-09	0.517945	0.298	0.219	3.18182114433349e-05	1	Cox17
Ifi27l2a.1	3.83555622031384e-09	-0.428035	0.188	0.271	5.82659345427875e-05	1	Ifi27l2a
Trbc1.1	4.28338898278401e-09	-0.373946	0.47	0.549	6.50689620374719e-05	1	Trbc1
Hspa5.1	4.89550746968195e-09	0.369563	0.481	0.397	7.43676539719385e-05	1	Hspa5
Mrpl52	5.13949302676503e-09	0.4319	0.298	0.218	7.80740385695876e-05	1	Mrpl52
Rftn1.1	5.64000715121731e-09	-0.577055	0.176	0.254	8.56773486341421e-05	1	Rftn1
Bola2	5.78087975511769e-09	0.437543	0.382	0.301	8.78173443599929e-05	1	Bola2
Calm2.1	6.10193292056448e-09	0.31596	0.515	0.422	9.26944629962949e-05	1	Calm2
Btbd9.1	8.90859046423877e-09	-0.464363	0.239	0.321	0.00013533	1	Btbd9
Son	1.27322301296537e-08	-0.35149	0.516	0.575	0.000193415	1	Son
Smc4.1	1.40456612834216e-08	-0.605409	0.195	0.269	0.000213368	1	Smc4
Hmgn2-ps.1	1.71025730866406e-08	-0.488129	0.211	0.292	0.000259805	1	Hmgn2-ps
Hsp90aa1.1	1.88304860998077e-08	0.402327	0.461	0.384	0.000286054	1	Hsp90aa1
Ms4a6b.1	3.27199204356301e-08	0.421255	0.326	0.249	0.000497048	1	Ms4a6b
Akap13.1	4.64257042293365e-08	0.424272	0.389	0.316	0.000705253	1	Akap13
Cd8b1.1	4.96634059131478e-08	-0.344792	0.419	0.5	0.000754437	1	Cd8b1
Trbc2.1	5.16377315139955e-08	-0.29203	0.697	0.746	0.000784429	1	Trbc2
Hmgn2.1	5.64536959660966e-08	-0.487466	0.289	0.364	0.000857588	1	Hmgn2
Cd247.1	5.80328694489918e-08	-0.542221	0.208	0.28	0.000881577	1	Cd247
Chaserr.1	9.57786699822108e-08	-0.525307	0.182	0.253	0.00145497	1	Chaserr
Sod1.1	1.0019050705068e-07	0.395172	0.337	0.264	0.00152199	1	Sod1
Mbnl1.1	1.14177623562049e-07	0.338195	0.48	0.404	0.00173447	1	Mbnl1
Cytip	1.74549740157317e-07	-0.46618	0.262	0.333	0.00265159	1	Cytip
H3f3a.1	2.35311925313691e-07	-0.29621	0.494	0.56	0.00357462	1	H3f3a
Polr1d.1	3.29998157706613e-07	0.402549	0.304	0.235	0.005013	1	Polr1d
Cd53.1	3.4904463305913e-07	-0.470856	0.233	0.302	0.00530234	1	Cd53
Krtcap2	4.22358081351427e-07	0.471103	0.284	0.219	0.00641604	1	Krtcap2
Rabac1	7.58611571480996e-07	0.438567	0.259	0.195	0.0115241	1	Rabac1
Jund	9.13453449025444e-07	0.436405	0.277	0.214	0.0138763	1	Jund
Ablim1.1	9.35453743436336e-07	-0.481343	0.212	0.278	0.0142105	1	Ablim1
Psmb8.1	1.03480473615774e-06	0.361736	0.416	0.351	0.0157197	1	Psmb8
Btg1	1.13130417499233e-06	0.299144	0.655	0.599	0.0171856	1	Btg1
Lsm7.1	1.22660938714649e-06	-0.367354	0.325	0.394	0.0186334	1	Lsm7
Zc3hav1.1	1.2298548164176e-06	0.425232	0.291	0.227	0.0186827	1	Zc3hav1
Cd2	1.36338702936003e-06	0.372971	0.345	0.276	0.0207112	1	Cd2
Ftl1-ps1.1	1.51604575634359e-06	-0.368055	0.224	0.293	0.0230303	1	Ftl1-ps1
Gna13	2.55885831054582e-06	0.412153	0.268	0.207	0.0388716	1	Gna13
Cox7b	3.5561497687459e-06	0.291883	0.423	0.353	0.0540215	1	Cox7b
Tubb5.1	7.78582576289513e-06	-0.341148	0.381	0.444	0.118274	1	Tubb5
Cmss1	1.31864126061662e-05	0.346142	0.371	0.311	0.200315	1	Cmss1
Selenok.1	1.45009892944757e-05	-0.400429	0.291	0.347	0.220285	1	Selenok
Ptp4a2.1	1.64843514894853e-05	0.355145	0.304	0.246	0.250414	1	Ptp4a2
Prkar1a	1.85830283439089e-05	0.370124	0.271	0.215	0.282295	1	Prkar1a
1700016D06Rik.1	1.90377834068151e-05	-0.263111	0.434	0.491	0.289203	1	1700016D06Rik
Elf1.1	1.92433404233651e-05	-0.312325	0.327	0.388	0.292326	1	Elf1
Lat	2.08709207180671e-05	-0.309891	0.38	0.443	0.31705	1	Lat
Cd69	2.72925410790469e-05	0.285196	0.274	0.217	0.414601	1	Cd69
Gnas	3.7698590183549e-05	0.298623	0.369	0.312	0.572679	1	Gnas
Spag6l.1	5.95005551400207e-05	-0.397463	0.205	0.258	0.903873	1	Spag6l
Ube2b.1	6.37893744711242e-05	-0.429761	0.245	0.295	0.969024	1	Ube2b
Ptpn18	6.70151482430218e-05	0.271714	0.332	0.276	1	1	Ptpn18
Saraf.1	7.76719614456941e-05	-0.287093	0.342	0.401	1	1	Saraf
Edf1	0.00016861	0.313011	0.254	0.204	1	1	Edf1
Tspo	0.0002795	0.309967	0.261	0.213	1	1	Tspo
Vps28	0.000396767	0.281455	0.269	0.221	1	1	Vps28
Eef1d	0.000435554	0.270522	0.345	0.296	1	1	Eef1d
Slc38a2	0.000588488	-0.309088	0.257	0.305	1	1	Slc38a2
Chd2	0.000623882	-0.36523	0.234	0.277	1	1	Chd2
Slc25a5.1	0.0006529	-0.252561	0.435	0.477	1	1	Slc25a5
Snrpd3	0.00088792	-0.251515	0.344	0.39	1	1	Snrpd3
Prrc2c	0.000998861	-0.307327	0.214	0.258	1	1	Prrc2c
Ikzf1	0.00117245	-0.312589	0.233	0.278	1	1	Ikzf1
Stmn1	0.0011941	-0.491026	0.236	0.276	1	1	Stmn1
Arl6ip5	0.00215036	0.276841	0.252	0.213	1	1	Arl6ip5
Uqcr10	0.0023374	-0.257018	0.391	0.426	1	1	Uqcr10
Vim	0.00280632	0.325953	0.25	0.214	1	1	Vim
Ctla4	0.00333922	0.425792	0.251	0.217	1	1	Ctla4
Abracl	0.00516559	-0.273107	0.248	0.284	1	1	Abracl
Prkch	0.00882002	0.253213	0.294	0.259	1	1	Prkch
Tbc1d22b.2	0	4.29095	0.952	0.161	0	2	Tbc1d22b
Gm36264.2	0	4.27346	0.952	0.165	0	2	Gm36264
Spidr.2	0	4.34457	0.964	0.185	0	2	Spidr
Bc1.2	0	4.4323	0.952	0.174	0	2	Bc1
Tmsb4x.2	1.0469841679459e-41	-0.523689	0.956	0.995	1.59047364952662e-37	2	Tmsb4x
Rpl13a	4.07443158118451e-26	-0.286106	0.993	0.999	6.18946901497739e-22	2	Rpl13a
B2m	3.74968165551666e-23	-0.331047	0.956	0.986	5.69614140289536e-19	2	B2m
Ccl5.2	4.00247096667702e-22	-2.08596	0.186	0.351	6.08015364547906e-18	2	Ccl5
Rps24	1.98265258684376e-19	-0.292257	0.991	0.998	3.01184754467436e-15	2	Rps24
Cd52.1	5.19449676976445e-19	-0.482287	0.718	0.833	7.89096004294918e-15	2	Cd52
Tpt1	1.5048066575635e-18	-0.268053	0.985	0.997	2.28595179350471e-14	2	Tpt1
Rps15a	3.09994239145876e-18	-0.269462	0.981	0.996	4.70912248686501e-14	2	Rps15a
mt-Co3	6.70730827672928e-18	0.299948	1	0.998	1.01890720031794e-13	2	mt-Co3
Rpl12	3.44533906174236e-17	-0.323857	0.945	0.977	5.23381456869283e-13	2	Rpl12
Fau	7.67111947808771e-17	-0.301757	0.939	0.977	1.1653197599163e-12	2	Fau
Rpl34	1.02063114528954e-16	-0.261857	0.965	0.991	1.55044077280935e-12	2	Rpl34
Tmsb10.2	1.79434340890658e-15	-0.262281	0.953	0.991	2.72578707246999e-11	2	Tmsb10
Rps27rt	4.39747632338326e-15	-0.280915	0.917	0.964	6.68020628285152e-11	2	Rps27rt
mt-Co2	1.52433641374958e-14	0.352588	0.99	0.976	2.31561944612699e-10	2	mt-Co2
Nkg7.2	2.47478644699275e-14	-0.696503	0.408	0.552	3.75944809162668e-10	2	Nkg7
Rpl38.1	3.50944913705864e-14	-0.253915	0.975	0.985	5.33120418410578e-10	2	Rpl38
Rpsa	5.44531741058013e-14	-0.290042	0.939	0.964	8.27198167841227e-10	2	Rpsa
mt-Co1	7.43716000936469e-13	0.277102	0.99	0.978	1.12977897702259e-08	2	mt-Co1
mt-Atp6	2.65581099137954e-12	0.282294	1	0.996	4.03444247700466e-08	2	mt-Atp6
Rpl39	2.80650037217265e-12	-0.292007	0.949	0.954	4.26335471536748e-08	2	Rpl39
Rpl27	3.14996561169789e-12	-0.250268	0.961	0.984	4.78511276073026e-08	2	Rpl27
Vmp1	9.34925721081574e-11	-0.26762	0.824	0.878	1.42024566289502e-06	2	Vmp1
Actb	1.43810196292935e-10	-0.321001	0.799	0.852	2.18462069188597e-06	2	Actb
mt-Cytb	1.61699591510217e-10	0.30656	0.969	0.969	2.45637849463171e-06	2	mt-Cytb
Shisa5	2.40332652914949e-10	-0.482216	0.354	0.488	3.650893330431e-06	2	Shisa5
Sh3bgrl3.1	6.71815769539343e-10	-0.475989	0.371	0.499	1.02055533550722e-05	2	Sh3bgrl3
Pfdn5	1.22816145182743e-09	-0.395751	0.459	0.587	1.86570006147104e-05	2	Pfdn5
Wdr89	6.71888727344257e-09	-0.297844	0.719	0.797	0.000102067	2	Wdr89
Gm9844.2	8.13721643165044e-09	-0.253991	0.796	0.865	0.000123612	2	Gm9844
Tbc1d2b.1	1.60860613319387e-08	-0.323928	0.591	0.698	0.000244363	2	Tbc1d2b
Myl6.1	2.40371594171414e-08	-0.352879	0.512	0.638	0.000365148	2	Myl6
Trac	3.6319574026922e-08	-0.471028	0.328	0.446	0.000551731	2	Trac
Hspe1.1	3.81545391553165e-08	-0.442917	0.354	0.464	0.000579606	2	Hspe1
Heph	4.82776405179562e-08	-0.268319	0.662	0.766	0.000733386	2	Heph
Cotl1	5.52255365534471e-08	-0.49073	0.262	0.366	0.000838931	2	Cotl1
mt-Nd4	1.07192698414772e-07	0.318078	0.927	0.889	0.00162836	2	mt-Nd4
Cyba	1.23374862698517e-07	-0.476019	0.246	0.351	0.00187419	2	Cyba
Rac2	1.73915009254391e-07	-0.348767	0.429	0.548	0.00264194	2	Rac2
Fxyd5	4.79648374929032e-07	-0.341169	0.354	0.468	0.00728634	2	Fxyd5
Rpl36a-ps1.1	7.75345938409083e-07	-0.380701	0.374	0.477	0.0117783	2	Rpl36a-ps1
Rpl22l1.1	1.59035351351842e-06	-0.289592	0.601	0.692	0.0241591	2	Rpl22l1
Rps21.1	1.91919758885429e-06	-0.256909	0.937	0.942	0.0291545	2	Rps21
Ms4a4b.2	2.50686893222399e-06	-0.59971	0.233	0.32	0.0380818	2	Ms4a4b
Ubc.2	3.93359760092182e-06	-0.325617	0.476	0.573	0.0597553	2	Ubc
Rps18-ps5	4.65104084658619e-06	-0.261059	0.585	0.665	0.070654	2	Rps18-ps5
Hcst.2	4.7358993274291e-06	-0.385271	0.326	0.421	0.071943	2	Hcst
Arhgdib.1	5.7098920602373e-06	-0.33596	0.432	0.536	0.086739	2	Arhgdib
Cnn2	6.53543537267302e-06	-0.471471	0.195	0.279	0.0992798	2	Cnn2
Nme2	6.67431077074326e-06	-0.292818	0.389	0.487	0.101389	2	Nme2
Gnai2	7.60223942852177e-06	-0.537417	0.218	0.297	0.115486	2	Gnai2
Grcc10	8.15541917868733e-06	-0.360156	0.365	0.454	0.123889	2	Grcc10
Eif3k	1.11305365100105e-05	-0.40435	0.266	0.352	0.169084	2	Eif3k
AW112010.2	1.17171646930673e-05	-0.445579	0.346	0.429	0.177995	2	AW112010
Myl12b.1	1.38008125128574e-05	-0.380469	0.304	0.392	0.209648	2	Myl12b
Psmb1	1.50869161773661e-05	-0.34617	0.402	0.487	0.229185	2	Psmb1
Myl12a	2.02420995672604e-05	-0.28122	0.361	0.454	0.307498	2	Myl12a
Cd2.1	2.10509371079101e-05	-0.359592	0.218	0.303	0.319785	2	Cd2
Gm9750	2.3947649504405e-05	-0.259351	0.555	0.637	0.363789	2	Gm9750
H2-D1.2	2.82421556704819e-05	-0.262189	0.611	0.697	0.429027	2	H2-D1
Arpc1b	4.71448422104109e-05	-0.333564	0.265	0.35	0.716177	2	Arpc1b
Uqcrh	5.35668256479678e-05	-0.290042	0.504	0.58	0.813734	2	Uqcrh
Emd	8.19142149835989e-05	-0.331516	0.271	0.351	1	2	Emd
Selenow.1	8.57824723357516e-05	-0.318659	0.295	0.377	1	2	Selenow
S100a10.2	9.44159715792335e-05	-0.392797	0.274	0.35	1	2	S100a10
Rgs2.2	0.000116528	-0.507366	0.247	0.317	1	2	Rgs2
Cdc42	0.000119804	-0.40623	0.243	0.315	1	2	Cdc42
Agrp	0.000185839	-0.259736	0.284	0.363	1	2	Agrp
Bach2	0.000209437	0.494617	0.263	0.206	1	2	Bach2
Eef1d.1	0.00026125	-0.348872	0.246	0.317	1	2	Eef1d
Tomm7	0.000266549	-0.287302	0.335	0.41	1	2	Tomm7
Ppib	0.000315532	-0.441629	0.207	0.271	1	2	Ppib
Cd8b1.2	0.000320214	-0.25315	0.409	0.491	1	2	Cd8b1
mt-Nd2	0.000327819	0.257867	0.843	0.814	1	2	mt-Nd2
Ndufa2	0.000341667	-0.273929	0.316	0.391	1	2	Ndufa2
Anp32a.1	0.000356352	-0.365241	0.211	0.278	1	2	Anp32a
Gm8797	0.000419979	-0.271397	0.466	0.531	1	2	Gm8797
Trpm3	0.000468392	-0.361229	0.189	0.251	1	2	Trpm3
Ifi27l2a.2	0.000475062	-0.556059	0.199	0.258	1	2	Ifi27l2a
Rbm39	0.000530002	0.285357	0.726	0.695	1	2	Rbm39
Tsc22d3.2	0.000562945	-0.441137	0.21	0.269	1	2	Tsc22d3
Nfkbia	0.000687126	-0.268922	0.517	0.568	1	2	Nfkbia
Gm12940	0.000692679	0.546046	0.272	0.223	1	2	Gm12940
Eif3i	0.000825565	-0.382839	0.208	0.267	1	2	Eif3i
Limd2.2	0.00102735	-0.331454	0.237	0.3	1	2	Limd2
Foxp1.2	0.00133561	0.433889	0.405	0.357	1	2	Foxp1
Steep1	0.00143954	-0.252251	0.362	0.429	1	2	Steep1
Ndufa3	0.00148928	-0.290675	0.297	0.361	1	2	Ndufa3
Arpc2	0.0018548	-0.264979	0.29	0.357	1	2	Arpc2
Dazap2	0.00228663	-0.298732	0.215	0.272	1	2	Dazap2
Sf3b6	0.00260122	-0.292777	0.221	0.278	1	2	Sf3b6
Hypk	0.00318503	-0.263916	0.256	0.313	1	2	Hypk
Son.1	0.00420329	0.265827	0.578	0.558	1	2	Son
Fkbp3	0.00487876	-0.277383	0.231	0.284	1	2	Fkbp3
Hnrnpk	0.0049263	0.263739	0.432	0.39	1	2	Hnrnpk
Bola2.1	0.0051577	-0.252802	0.272	0.327	1	2	Bola2
Luc7l2.1	0.00555722	0.405384	0.269	0.228	1	2	Luc7l2
Satb1.2	0.00796922	0.317507	0.432	0.402	1	2	Satb1
Srsf11	0.00825026	0.369248	0.275	0.238	1	2	Srsf11
Pnpla7	0.00852165	-0.286604	0.215	0.263	1	2	Pnpla7
Ly6d	0.00997608	0.811743	0.253	0.22	1	2	Ly6d

## Sheet: DGE_all_clusters_spleen
	p_val	avg_log2FC	pct.1	pct.2	p_val_adj	cluster	gene
Rpl19	0	-0.820613	0.72	0.906	0	0	Rpl19
Malat1	0	1.24275	0.822	0.64	0	0	Malat1
Rpl34	0	-0.886733	0.758	0.939	0	0	Rpl34
Rpl17	0	-0.80533	0.764	0.936	0	0	Rpl17
Rps27rt	0	-0.779197	0.845	0.97	0	0	Rps27rt
Rps5	0	-0.978198	0.852	0.973	0	0	Rps5
Rps23	0	-0.931752	0.858	0.978	0	0	Rps23
Rpl37	0	-0.77975	0.844	0.963	0	0	Rpl37
Rps9	0	-0.75295	0.842	0.95	0	0	Rps9
Rpl35	0	-0.875846	0.876	0.98	0	0	Rpl35
Gm2000	0	-0.880364	0.873	0.976	0	0	Gm2000
Rps29	0	-0.828958	0.884	0.982	0	0	Rps29
Rps16	0	-0.735602	0.875	0.969	0	0	Rps16
Rpl23a	0	-0.736967	0.906	0.983	0	0	Rpl23a
Rplp1	0	-0.666608	0.909	0.986	0	0	Rplp1
Rpl32	0	-0.892014	0.915	0.99	0	0	Rpl32
Rpl41	0	-0.875247	0.917	0.988	0	0	Rpl41
Rps28	0	-0.995435	0.917	0.988	0	0	Rps28
Rpl13a	0	-0.634651	0.91	0.978	0	0	Rpl13a
Rps18	0	-1.02815	0.944	0.993	0	0	Rps18
Rps14	0	-0.75686	0.961	0.998	0	0	Rps14
Rps19	0	-1.0377	0.958	0.994	0	0	Rps19
Rpl18a	0	-0.766587	0.956	0.991	0	0	Rpl18a
Rpl37a	0	-0.763035	0.964	0.996	0	0	Rpl37a
Tmsb4x	0	-0.703314	0.963	0.986	0	0	Tmsb4x
Rpl13	0	-0.809987	0.974	0.995	0	0	Rpl13
Rps27	0	-0.846244	0.983	0.999	0	0	Rps27
mt-Atp6	0	0.709385	0.995	0.991	0	0	mt-Atp6
mt-Co3	0	0.695114	0.999	0.998	0	0	mt-Co3
Rps24	1.79503908316601e-306	-0.66606	0.858	0.971	3.00633145648644e-302	0	Rps24
Rps7	7.70044402086126e-306	-0.735173	0.815	0.944	1.28967036461384e-301	0	Rps7
mt-Co2	2.42488684183456e-305	0.780221	0.967	0.918	4.06120048270453e-301	0	mt-Co2
Carf	1.10611957648229e-302	-0.888249	0.649	0.87	1.85252906669255e-298	0	Carf
Tmsb10	8.36339614485283e-301	-0.570379	0.945	0.99	1.40070158633995e-296	0	Tmsb10
Rbm39	3.82104292044513e-299	1.26902	0.721	0.488	6.39948268316151e-295	0	Rbm39
Rps27a	1.33154204941854e-293	-0.717763	0.815	0.949	2.23006662436618e-289	0	Rps27a
mt-Co1	1.53660572785156e-279	0.723173	0.978	0.951	2.57350727300579e-275	0	mt-Co1
Tecpr2	5.56367462584168e-256	-1.01346	0.42	0.727	9.31804226335965e-252	0	Tecpr2
Rab39	4.49821849852477e-255	-0.884318	0.575	0.813	7.53361634132929e-251	0	Rab39
Rpl18	1.53636837461986e-254	-0.648414	0.842	0.946	2.57310975381335e-250	0	Rpl18
Gm40271	3.878183131813e-254	-0.825642	0.606	0.844	6.49518110916041e-250	0	Gm40271
Uba52	2.11361576195351e-247	-0.875242	0.541	0.801	3.53988367811974e-243	0	Uba52
Rpl38	1.09020015519781e-246	-0.730255	0.72	0.902	1.82586721992529e-242	0	Rpl38
Rps3	1.53708470034439e-245	-0.681074	0.797	0.922	2.57430945613679e-241	0	Rps3
Gm10076	5.69296029061651e-244	-0.901573	0.509	0.778	9.53456989472452e-240	0	Gm10076
mt-Cytb	1.09346114159417e-243	0.779931	0.916	0.832	1.83132871994191e-239	0	mt-Cytb
Rpl27	3.96725011150562e-243	-0.73432	0.715	0.894	6.64435048674962e-239	0	Rpl27
Rpl36	4.80006609402346e-240	-0.822739	0.612	0.837	8.03915069427049e-236	0	Rpl36
Rps6	2.72476190908361e-232	-0.776287	0.663	0.849	4.56343124533322e-228	0	Rps6
B2m	4.10375415354407e-228	-0.692225	0.793	0.91	6.8729674563556e-224	0	B2m
Rps11	4.46086452660415e-225	-0.79389	0.647	0.838	7.47105590915663e-221	0	Rps11
Rpl9	5.2145541424173e-219	-0.802642	0.605	0.814	8.7333352777205e-215	0	Rpl9
Kxd1	1.48924099417676e-215	-0.720865	0.674	0.861	2.49418081704723e-211	0	Kxd1
Rps18-ps5	4.50403970837424e-212	-1.01053	0.375	0.659	7.54336570358517e-208	0	Rps18-ps5
Rpl23	1.31133117042873e-210	-0.656028	0.768	0.919	2.19621744423404e-206	0	Rpl23
Dock10	1.32874153481614e-205	1.62034	0.446	0.211	2.22537632251007e-201	0	Dock10
Rpl24	2.00784001378593e-202	-0.743843	0.633	0.827	3.36273045508868e-198	0	Rpl24
Rpl26	5.02563440743728e-198	-0.680529	0.707	0.874	8.41693250557595e-194	0	Rpl26
Rpl39	5.21012850585435e-198	-0.796504	0.554	0.781	8.72592322160486e-194	0	Rpl39
mt-Nd1	2.5645849517562e-197	0.763242	0.847	0.738	4.29516687720129e-193	0	mt-Nd1
Tpt1	2.72441382327609e-197	-0.493104	0.902	0.973	4.5628482712228e-193	0	Tpt1
Rps13	6.50806007165045e-191	-0.660348	0.684	0.862	1.08996990080002e-186	0	Rps13
Gm11808	6.4666017229827e-183	-0.833022	0.431	0.7	1.08302645656514e-178	0	Gm11808
Rps15a	6.57594598730753e-181	-0.502288	0.884	0.965	1.10133943395426e-176	0	Rps15a
Rps26	9.98334704035156e-180	-0.699523	0.661	0.834	1.67201096231808e-175	0	Rps26
mt-Nd4	1.39771515899668e-179	0.810184	0.783	0.663	2.34089334828763e-175	0	mt-Nd4
Rpl14	3.03397064778424e-179	-0.63054	0.768	0.895	5.08129404090904e-175	0	Rpl14
Rpl11	5.70054884367513e-175	-0.605084	0.722	0.884	9.54727920338711e-171	0	Rpl11
Heph	2.75120897673877e-174	-0.86864	0.369	0.639	4.60772479424208e-170	0	Heph
Rpl36a	9.03033136111664e-171	-0.744646	0.568	0.778	1.51239989635981e-166	0	Rpl36a
Rpl12	6.81520827642224e-170	-0.593909	0.703	0.87	1.1414110821352e-165	0	Rpl12
Rpl21	4.16034440100445e-164	-0.676647	0.604	0.798	6.96774480280225e-160	0	Rpl21
Rpl35a	1.29428642437493e-163	-0.678109	0.627	0.817	2.16767090354313e-159	0	Rpl35a
Rplp2	1.85179050320563e-162	-0.55104	0.777	0.903	3.10137873476878e-158	0	Rplp2
Rpl3	3.5772701740821e-160	-0.586531	0.763	0.881	5.99121208755271e-156	0	Rpl3
Rps8	6.90832588581307e-160	-0.536988	0.78	0.907	1.15700641935597e-155	0	Rps8
Rps25	5.57616514474971e-158	-0.693575	0.576	0.782	9.33896138442681e-154	0	Rps25
Cd52	2.79686961768364e-157	-0.915167	0.412	0.645	4.68419723569656e-153	0	Cd52
Rplp0	5.0359044964366e-156	-0.662786	0.653	0.823	8.43413285063201e-152	0	Rplp0
Rps10	1.47298636335765e-155	-0.617597	0.632	0.825	2.46695756135139e-151	0	Rps10
H2-K1	5.31546470819398e-155	0.736863	0.755	0.621	8.90234029328327e-151	0	H2-K1
Rpl6	2.62458568617142e-152	-0.699049	0.506	0.74	4.39565610719989e-148	0	Rpl6
Arhgap15	1.34453630430284e-151	1.37731	0.414	0.212	2.2518294024464e-147	0	Arhgap15
Fau	1.77854987008497e-151	-0.566166	0.725	0.874	2.97871532241832e-147	0	Fau
Rrm2b	1.6283787571289e-148	-0.826278	0.372	0.619	2.72720874243949e-144	0	Rrm2b
Eef1a1	1.69945114529454e-146	-0.434815	0.91	0.963	2.84624077813929e-142	0	Eef1a1
Rps4x	6.14998307302484e-145	-0.601173	0.622	0.812	1.0299991650702e-140	0	Rps4x
Rpl8	2.22318489176959e-142	-0.536587	0.751	0.882	3.7233900567357e-138	0	Rpl8
Gm9844	8.72094026616764e-142	-0.685241	0.47	0.712	1.46058307577776e-137	0	Gm9844
Rpl29	1.00261340592805e-140	-0.998813	0.257	0.491	1.6791769322483e-136	0	Rpl29
Rps12	2.15554658991735e-140	-0.535507	0.763	0.891	3.61010942879358e-136	0	Rps12
Rps3a1	1.45492517457325e-136	-0.619943	0.614	0.797	2.43670868237528e-132	0	Rps3a1
Rpl22	1.46135687546893e-136	-0.834626	0.341	0.578	2.44748049503536e-132	0	Rpl22
Rpl9-ps6	1.69988830073796e-135	-0.901611	0.292	0.526	2.84697292607593e-131	0	Rpl9-ps6
Tbc1d2b	3.61109475446584e-134	-0.821177	0.312	0.555	6.04786149477939e-130	0	Tbc1d2b
Ppia	2.71769276275065e-132	-0.964788	0.27	0.496	4.55159183905478e-128	0	Ppia
Kalrn	7.83155031885914e-129	-0.781915	0.355	0.587	1.31162804740253e-124	0	Kalrn
Rpl31	7.44446876711512e-127	-0.616036	0.594	0.774	1.24679962911644e-122	0	Rpl31
Rpl27a	2.20019285397287e-126	-0.606391	0.6	0.783	3.68488299183377e-122	0	Rpl27a
Rpl4	1.42439942895842e-123	-0.510538	0.759	0.874	2.38558416361956e-119	0	Rpl4
Rps20	6.06371583372462e-123	-0.496658	0.747	0.876	1.0155511278322e-118	0	Rps20
Rpl10a	1.02886653344157e-120	-0.654638	0.499	0.71	1.72314567020794e-116	0	Rpl10a
Rps17	1.58080469740641e-118	-0.753891	0.384	0.601	2.64753170721625e-114	0	Rps17
Rpl7a	1.95400793351782e-118	-0.722184	0.408	0.624	3.27257248705565e-114	0	Rpl7a
Vmp1	3.0855310198907e-118	-0.554459	0.608	0.79	5.16764735211294e-114	0	Vmp1
Ndufa6	5.44836944675636e-117	-0.94301	0.232	0.443	9.12492914942756e-113	0	Ndufa6
Rpl15	2.21051758732405e-116	-0.78359	0.333	0.552	3.70217485525032e-112	0	Rpl15
Serf2	6.19046539672103e-116	-0.813064	0.344	0.558	1.03677914464284e-111	0	Serf2
Pfn1	6.49835081270677e-116	-0.784897	0.472	0.662	1.08834379411213e-111	0	Pfn1
Rpl10-ps3	6.50803318066412e-116	-0.880048	0.272	0.484	1.08996539709763e-111	0	Rpl10-ps3
Gm9750	3.02646779676101e-115	-0.841092	0.297	0.509	5.06872826601534e-111	0	Gm9750
Uqcrh	1.50912476174554e-114	-1.05365	0.192	0.393	2.52748215097143e-110	0	Uqcrh
Hcst	8.32885205563504e-108	-1.014	0.201	0.395	1.39491614227776e-103	0	Hcst
Rpl10	8.9287536059304e-108	-0.831924	0.299	0.501	1.49538765392122e-103	0	Rpl10
Rpsa	1.83170383963565e-105	-0.466184	0.688	0.835	3.06773759062178e-101	0	Rpsa
Rpl7	7.99260443144367e-105	-0.623995	0.474	0.677	1.33860139017819e-100	0	Rpl7
mt-Nd2	1.15282924169066e-100	0.694511	0.691	0.586	1.93075841398352e-96	0	mt-Nd2
Sumf1	2.84306311773889e-98	-1.07342	0.153	0.329	4.7615621095891e-94	0	Sumf1
Rpl36al	7.61777737835056e-98	-0.849214	0.257	0.448	1.27582535532615e-93	0	Rpl36al
Arih1	2.14095821578963e-97	-0.514193	0.629	0.781	3.58567681980447e-93	0	Arih1
Snrpg	1.14045121682052e-96	-0.764254	0.279	0.474	1.91002769793101e-92	0	Snrpg
Cd3d	1.14393275795613e-95	-0.766912	0.313	0.506	1.91585858302493e-91	0	Cd3d
Tmem63c	5.68985783681683e-94	-1.11205	0.136	0.303	9.52937390510083e-90	0	Tmem63c
Cnbd2	4.2417313705024e-92	-0.963145	0.179	0.354	7.10405169931741e-88	0	Cnbd2
Wdr89	1.26944247853139e-91	-0.528289	0.502	0.7	2.12606226304437e-87	0	Wdr89
Gm14164	1.81852860243937e-91	-0.734646	0.301	0.491	3.04567170336546e-87	0	Gm14164
Rpl36a-ps1	8.42177073252085e-91	-0.926311	0.197	0.374	1.41047816228259e-86	0	Rpl36a-ps1
Tnfaip3	1.03461346827424e-90	0.802961	0.566	0.431	1.73277063666569e-86	0	Tnfaip3
Pfdn5	4.24695258256047e-90	-0.74155	0.299	0.489	7.11279618527228e-86	0	Pfdn5
Atp5e	4.8263140393452e-89	-1.01517	0.171	0.34	8.08311075309533e-85	0	Atp5e
Psmb1	1.2338414123497e-88	-0.92397	0.209	0.384	2.06643759740328e-84	0	Psmb1
Sh3bgrl3	4.15768649376679e-88	-0.891668	0.219	0.395	6.96329333976062e-84	0	Sh3bgrl3
Akap13	5.83504159450596e-87	1.13495	0.36	0.213	9.77252766247859e-83	0	Akap13
Elob	2.01614475122582e-86	-1.00843	0.168	0.333	3.37663922935301e-82	0	Elob
Rpl22l1	2.20502024497857e-86	-0.762167	0.287	0.469	3.6929679062901e-82	0	Rpl22l1
Gmfg	6.72111483113273e-86	-1.02926	0.181	0.347	1.12565231191811e-81	0	Gmfg
Itk	6.1315576068582e-85	1.12881	0.339	0.195	1.02691326799661e-80	0	Itk
Rpl5	9.99014579471942e-85	-0.452825	0.651	0.796	1.67314961769961e-80	0	Rpl5
Eef1b2	2.50456931834387e-83	-0.677643	0.296	0.483	4.19465269436232e-79	0	Eef1b2
Bola2	4.12148665148067e-83	-1.08883	0.141	0.296	6.90266584389982e-79	0	Bola2
Ptprc	1.0942872587763e-81	0.93132	0.459	0.318	1.83271230099855e-77	0	Ptprc
Nme2	1.91889466579375e-81	-0.952661	0.172	0.332	3.21376478627138e-77	0	Nme2
Atp5l	3.34767855921911e-81	-0.834851	0.229	0.401	5.60669205098016e-77	0	Atp5l
Son	4.80808161717237e-80	0.840552	0.491	0.356	8.05257509244028e-76	0	Son
Sf3a3	1.69693151554617e-78	-0.723437	0.26	0.433	2.84202090223673e-74	0	Sf3a3
Nkg7	2.83817029163174e-78	-0.760562	0.444	0.592	4.75336760442484e-74	0	Nkg7
Rpl28	9.19368745258957e-78	-0.554404	0.425	0.612	1.5397587745597e-73	0	Rpl28
Rpl30	4.64087050211804e-76	-0.501122	0.493	0.668	7.77252991694729e-72	0	Rpl30
Ndufa13	6.16728598202126e-76	-1.02702	0.132	0.278	1.03289705626892e-71	0	Ndufa13
Rps15	7.70999892740651e-76	-0.371833	0.787	0.889	1.29127062036204e-71	0	Rps15
Atp5h	2.46881329824422e-74	-0.934727	0.159	0.31	4.13476851189943e-70	0	Atp5h
Atp5g2	5.49862685581423e-74	-1.09937	0.112	0.25	9.20910025811767e-70	0	Atp5g2
Ly6c2	3.16159299424095e-72	-0.873307	0.289	0.438	5.29503594675474e-68	0	Ly6c2
Ndufa1	1.43756202076526e-71	-1.05582	0.118	0.255	2.40762887237766e-67	0	Ndufa1
Tra2b	4.91771867576726e-71	0.69255	0.586	0.476	8.23619523817501e-67	0	Tra2b
Ddah1	2.46965601737993e-70	-1.042	0.12	0.256	4.13617989790791e-66	0	Ddah1
Cd3g	2.48836605825472e-70	-0.741328	0.273	0.433	4.16751547436501e-66	0	Cd3g
Cox4i1	1.09393713667183e-68	-0.794135	0.221	0.374	1.83212591649798e-64	0	Cox4i1
Crip1	1.98508739042804e-68	-0.599807	0.481	0.635	3.32462436148888e-64	0	Crip1
Gramd3	7.80714977391164e-68	0.91413	0.377	0.246	1.30754144413472e-63	0	Gramd3
Hspe1	9.75295910966259e-68	-0.882804	0.171	0.316	1.63342559168629e-63	0	Hspe1
Npm1	1.48889068234577e-67	-0.633713	0.288	0.451	2.49359411479269e-63	0	Npm1
Rapgef6	4.26547800065488e-67	1.14481	0.27	0.15	7.1438225554968e-63	0	Rapgef6
4930523C07Rik	5.71319303651639e-67	1.10156	0.297	0.173	9.56845569755766e-63	0	4930523C07Rik
Cox6a1	1.74286650979264e-65	-0.731235	0.23	0.381	2.91895283060071e-61	0	Cox6a1
Ndufa7	2.35692205258576e-65	-1.01796	0.13	0.262	3.94737305367062e-61	0	Ndufa7
Skint6	1.6132338288134e-64	-0.752334	0.196	0.345	2.70184401649669e-60	0	Skint6
Cfl1	1.04141093880321e-63	-0.705428	0.251	0.402	1.74415504030762e-59	0	Cfl1
Clk1	2.66047910045902e-63	0.924072	0.36	0.233	4.45577039744876e-59	0	Clk1
Cox8a	3.75968357780253e-63	-0.858139	0.181	0.321	6.29671805610367e-59	0	Cox8a
Snrpf	8.07433018697966e-63	-0.816809	0.179	0.32	1.35228881971535e-58	0	Snrpf
Grcc10	2.31053725744821e-62	-0.781796	0.203	0.345	3.86968779877426e-58	0	Grcc10
Rac2	2.74814638332113e-62	-0.657294	0.293	0.445	4.60259556278623e-58	0	Rac2
Atp5j	7.47723528550223e-62	-0.882349	0.158	0.292	1.25228736561591e-57	0	Atp5j
Ccl5	1.82029087505551e-61	-1.09312	0.852	0.794	3.04862315754298e-57	0	Ccl5
Eef1g	1.8586688557752e-61	-0.69778	0.251	0.398	3.1128985996523e-57	0	Eef1g
Arhgdib	2.00854350834943e-61	-0.667599	0.277	0.427	3.36390866778362e-57	0	Arhgdib
Ndufa3	8.79130343252828e-61	-0.930033	0.134	0.262	1.47236749887984e-56	0	Ndufa3
Nudcd3	1.64786376260998e-60	-0.573167	0.285	0.444	2.7598422296192e-56	0	Nudcd3
Gclm	3.53279596698977e-60	-0.870352	0.159	0.291	5.91672668551447e-56	0	Gclm
Cox7c	6.3919484711822e-60	-0.788347	0.191	0.33	1.07052352995359e-55	0	Cox7c
Ide	7.7726837895253e-60	-0.792151	0.181	0.318	1.3017690810697e-55	0	Ide
Lncpint	1.36643788129519e-59	1.11287	0.282	0.167	2.28851016359318e-55	0	Lncpint
Atp5md	1.54962170186697e-59	-0.771849	0.175	0.313	2.5953064262868e-55	0	Atp5md
Dynll1	2.41102280003879e-59	-0.660403	0.298	0.446	4.03798098550496e-55	0	Dynll1
Tomm6	2.63808353358199e-59	-0.898279	0.153	0.283	4.41826230204312e-55	0	Tomm6
Selenow	5.22314952940222e-59	-0.867758	0.164	0.296	8.74773083184284e-55	0	Selenow
Naca	7.69688875060863e-59	-0.687663	0.247	0.392	1.28907492795193e-54	0	Naca
Nrg1	1.89113365588928e-57	-0.824669	0.149	0.277	3.16727064688336e-53	0	Nrg1
AW112010	9.43600946921806e-56	-0.711694	0.269	0.408	1.58034286590464e-51	0	AW112010
Sidt1	1.66723310604365e-55	1.03111	0.265	0.157	2.79228200600191e-51	0	Sidt1
Sec61g	4.5344771547806e-55	-0.90041	0.132	0.252	7.59434233882655e-51	0	Sec61g
Cyba	5.12367045315742e-55	-0.880099	0.158	0.283	8.58112327494805e-51	0	Cyba
Tma7	9.66929714019233e-55	-0.585193	0.304	0.449	1.61941388503941e-50	0	Tma7
Foxp1	1.11236033442082e-54	0.976593	0.307	0.194	1.86298108808798e-50	0	Foxp1
Uqcrq	1.79839556025678e-54	-0.913096	0.143	0.264	3.01195288431805e-50	0	Uqcrq
Arpp19	2.31007323178962e-54	-0.615605	0.246	0.388	3.86891064860125e-50	0	Arpp19
Adgb	5.01078888501024e-54	-0.518239	0.328	0.478	8.39206922461515e-50	0	Adgb
Cox6c	7.68109152602076e-54	-0.62885	0.229	0.368	1.28642920877796e-49	0	Cox6c
Chd7	5.43669503125926e-53	1.01905	0.253	0.147	9.105376838353e-49	0	Chd7
Myl6	6.32615184277311e-53	-0.553158	0.351	0.495	1.05950391062764e-48	0	Myl6
Btf3	9.74695105345576e-53	-0.783757	0.148	0.271	1.63241936243277e-48	0	Btf3
S100a6	3.21535601501776e-52	-0.941193	0.191	0.311	5.38507825395175e-48	0	S100a6
Cd8b1	7.3603133176086e-52	-0.626904	0.267	0.405	1.23270527443309e-47	0	Cd8b1
Ftl1	1.03883158784848e-51	-0.580749	0.294	0.433	1.73983514332863e-47	0	Ftl1
Ikzf1	7.48508111075038e-50	1.05523	0.25	0.148	1.25360138442847e-45	0	Ikzf1
Mif	1.56416067205669e-49	-0.863245	0.142	0.256	2.61965629356055e-45	0	Mif
Hnrnph1	2.45841704600185e-49	0.935139	0.279	0.175	4.1173568686439e-45	0	Hnrnph1
S100a10	6.72082812727584e-49	-0.860232	0.157	0.272	1.12560429475616e-44	0	S100a10
Sem1	9.99094382260248e-49	-0.701341	0.199	0.325	1.67328327140946e-44	0	Sem1
Arhgap45	1.28773197056271e-48	0.892703	0.307	0.202	2.15669350429842e-44	0	Arhgap45
Fxyd5	1.47630408340155e-48	-0.669159	0.211	0.338	2.47251407888092e-44	0	Fxyd5
Gm47283	7.7267639131737e-48	0.882885	0.265	0.162	1.29407842017833e-43	0	Gm47283
1700016D06Rik	2.01773041069928e-47	-0.530384	0.231	0.365	3.37929489183916e-43	0	1700016D06Rik
Chd2	2.91433512464782e-47	0.841069	0.287	0.181	4.88092846676017e-43	0	Chd2
Ndufa4	4.83103563767787e-47	-0.701093	0.191	0.313	8.09101848598289e-43	0	Ndufa4
Uqcr10	4.96933979029567e-47	-0.778963	0.151	0.265	8.32265028078719e-43	0	Uqcr10
Cox7a2l	4.12820919263939e-45	-0.74229	0.155	0.266	6.91392475583246e-41	0	Cox7a2l
Sub1	1.09111795133655e-44	-0.363454	0.64	0.754	1.82740434489846e-40	0	Sub1
Emd	1.23730228343868e-44	-0.706651	0.169	0.283	2.07223386430311e-40	0	Emd
Fth1	1.43155409664107e-44	-0.429692	0.44	0.581	2.39756680105446e-40	0	Fth1
Ptpn18	3.02593187380667e-44	-0.725309	0.144	0.253	5.0678307022514e-40	0	Ptpn18
Slc25a5	3.50506441431532e-43	-0.781304	0.173	0.282	5.87028188109529e-39	0	Slc25a5
Rack1	5.20776742229195e-43	-0.258373	0.606	0.741	8.72196887885456e-39	0	Rack1
Calm1	3.36346648913556e-42	-0.369462	0.502	0.638	5.63313367600424e-38	0	Calm1
Pim1	3.5374217230914e-42	0.795826	0.337	0.238	5.92447390183348e-38	0	Pim1
Ftl1-ps1	1.78571856799286e-40	-0.674274	0.191	0.302	2.99072145767444e-36	0	Ftl1-ps1
Mbnl1	5.92689777036686e-40	0.75966	0.332	0.233	9.92636838581042e-36	0	Mbnl1
Dnajc15	8.16896023030672e-40	-0.695692	0.164	0.27	1.36813745937177e-35	0	Dnajc15
Sf3b1	9.03052151489178e-40	0.738702	0.346	0.248	1.51243174331408e-35	0	Sf3b1
Myl12b	1.88659881585089e-39	-0.597203	0.219	0.334	3.15967569678707e-35	0	Myl12b
Cnot6	2.1764037003566e-39	-0.41914	0.321	0.452	3.64504091735723e-35	0	Cnot6
Eif1	6.15566018239424e-39	-0.353822	0.485	0.62	1.03094996734739e-34	0	Eif1
Eif5	1.16485388899816e-38	0.839903	0.279	0.187	1.95089729329411e-34	0	Eif5
Skap1	1.4675385983263e-38	0.776666	0.339	0.245	2.45783364447688e-34	0	Skap1
A930015D03Rik	8.84939376999497e-38	0.526575	0.555	0.46	1.48209646859876e-33	0	A930015D03Rik
Ccnl1	3.56043576611552e-37	0.790111	0.278	0.186	5.96301782109027e-33	0	Ccnl1
Slc38a2	4.1555676615955e-37	0.701627	0.36	0.267	6.95974471964014e-33	0	Slc38a2
Oaz1	6.03484954544037e-37	-0.463388	0.287	0.406	1.01071660187035e-32	0	Oaz1
Chchd2	7.22725381583652e-37	-0.663223	0.168	0.27	1.2104204690763e-32	0	Chchd2
Gm8797	1.7645599069166e-36	-0.438998	0.366	0.485	2.95528493210391e-32	0	Gm8797
Npc2	2.17396030531317e-36	-0.636623	0.172	0.274	3.64094871933851e-32	0	Npc2
Slc22a27	2.88667900202175e-35	-0.522866	0.221	0.329	4.83460999258603e-31	0	Slc22a27
Myl12a	3.38399341359013e-35	-0.49648	0.254	0.366	5.66751216908074e-31	0	Myl12a
Atp5j2	4.04486138039386e-34	-0.638619	0.165	0.261	6.77433383988364e-30	0	Atp5j2
F630206G17Rik	6.63764182752768e-34	-0.609065	0.177	0.275	1.11167225327434e-29	0	F630206G17Rik
Lgals1	2.18909042864427e-33	-0.781955	0.168	0.261	3.66628864989342e-29	0	Lgals1
Ptprcap	4.0304187996798e-33	-0.642988	0.186	0.281	6.75014540570372e-29	0	Ptprcap
Eif3h	4.16015752700242e-33	-0.631494	0.161	0.254	6.96743182622366e-29	0	Eif3h
Trbc2	1.68671929449885e-32	-0.462196	0.376	0.482	2.82491747442668e-28	0	Trbc2
mt-Nd3	8.72474553454024e-32	0.666219	0.358	0.272	1.4612203821248e-27	0	mt-Nd3
Srsf7	1.2927589989451e-31	0.705485	0.315	0.23	2.16511277143326e-27	0	Srsf7
Rps2	1.70412523559027e-31	-0.356476	0.343	0.461	2.85406894456658e-27	0	Rps2
Spidr	4.72881532382699e-31	-1.45672	0.203	0.282	7.91981990434545e-27	0	Spidr
Ubb	6.44004809971237e-31	-0.288646	0.79	0.857	1.07857925573983e-26	0	Ubb
Ly6e	1.03413866584587e-30	-0.606029	0.184	0.276	1.73197543755866e-26	0	Ly6e
Ptma	3.38068116418516e-30	-0.341854	0.42	0.538	5.66196481377731e-26	0	Ptma
Grik3	1.08993926868862e-29	-0.580752	0.187	0.278	1.82543028719971e-25	0	Grik3
Ssh2	4.28545371447493e-29	0.691372	0.308	0.227	7.17727788100261e-25	0	Ssh2
Ddx5	1.99235267710665e-28	0.412051	0.589	0.543	3.33679226361822e-24	0	Ddx5
Gpx1	9.89118722902758e-28	-0.564858	0.165	0.251	1.65657603711754e-23	0	Gpx1
Hspa5	1.71618656333912e-27	0.520641	0.444	0.368	2.87426925628037e-23	0	Hspa5
Satb1	2.74475077011984e-27	0.772995	0.256	0.182	4.59690858979671e-23	0	Satb1
C9orf72	4.7763609478994e-27	-0.409103	0.221	0.319	7.99944931554191e-23	0	C9orf72
Psmb8	5.26573073082076e-27	-0.55082	0.174	0.26	8.8190458279786e-23	0	Psmb8
Gimap6	6.31133999278538e-27	0.598883	0.387	0.309	1.0570232219917e-22	0	Gimap6
Celf2	1.36980564635458e-25	0.664097	0.251	0.177	2.29415049651465e-21	0	Celf2
Tbc1d22b	1.46188003277893e-25	-1.34175	0.192	0.262	2.44835667889815e-21	0	Tbc1d22b
Jun	1.99968452293722e-25	0.588781	0.348	0.27	3.34907163901525e-21	0	Jun
Igkc	3.69255791518362e-25	0.62006	0.313	0.235	6.18429599634952e-21	0	Igkc
Selenok	3.98413224900566e-25	-0.49955	0.194	0.279	6.67262469063469e-21	0	Selenok
Smad7	5.20054161494397e-25	0.658819	0.288	0.214	8.70986709670816e-21	0	Smad7
Fam107b	8.81386378454943e-25	0.711623	0.267	0.196	1.47614590663634e-20	0	Fam107b
Eif5a	1.22052456485461e-24	-0.569806	0.184	0.264	2.0441345412185e-20	0	Eif5a
Cnbp	2.11847623425979e-24	-0.366732	0.299	0.394	3.54802399713829e-20	0	Cnbp
Lck	1.59833836522969e-23	0.5748	0.33	0.258	2.67689709408669e-19	0	Lck
Gm36264	1.04859495858933e-22	-1.33949	0.208	0.272	1.75618683664542e-18	0	Gm36264
Ms4a6b	1.04972983270227e-22	-0.519908	0.177	0.256	1.75808752380976e-18	0	Ms4a6b
Nfkbia	2.57724552790416e-22	0.270652	0.722	0.694	4.31637081013389e-18	0	Nfkbia
Junb	1.72943124899365e-20	0.412877	0.504	0.444	2.89645145581457e-16	0	Junb
2410006H16Rik	1.90799057144656e-20	-0.342731	0.261	0.347	3.1955026090587e-16	0	2410006H16Rik
Jak1	3.20014911289329e-19	0.589068	0.266	0.202	5.35960973427368e-15	0	Jak1
Map1lc3b	1.85862172089366e-18	-0.333313	0.275	0.357	3.1128196581527e-14	0	Map1lc3b
Cplane1	2.93132345186473e-18	-1.20802	0.233	0.282	4.90938051718306e-14	0	Cplane1
Agrp	4.55436692421332e-18	-0.307537	0.213	0.291	7.62765372467247e-14	0	Agrp
Bc1	1.15241832818334e-17	-1.46648	0.225	0.276	1.93007021604146e-13	0	Bc1
H2az1	3.4140193780106e-17	-0.402495	0.224	0.296	5.71779965429215e-13	0	H2az1
Vps37b	3.62230063630612e-17	0.532012	0.288	0.228	6.06662910568549e-13	0	Vps37b
Nop53	1.09420103641659e-16	-0.341461	0.203	0.273	1.8325678957905e-12	0	Nop53
H2-D1	1.86764147224852e-16	0.32572	0.59	0.563	3.12792593772183e-12	0	H2-D1
Arpc1b	3.69076751165269e-16	-0.349493	0.196	0.264	6.18129742851592e-12	0	Arpc1b
Dusp2	5.81270841601867e-16	0.459854	0.363	0.306	9.73512405514806e-12	0	Dusp2
Srsf5	1.63326965513585e-15	0.383787	0.405	0.349	2.73540001842152e-11	0	Srsf5
Hsp90ab1	1.76157773070655e-13	0.353268	0.505	0.469	2.95029038338733e-09	0	Hsp90ab1
Actg1	1.20170819343573e-12	-0.293759	0.226	0.288	2.01262088236616e-08	0	Actg1
Odc1	5.02732702028995e-12	0.500852	0.252	0.205	8.4197672935816e-08	0	Odc1
Calm2	4.15830115906564e-11	0.411434	0.388	0.348	6.96432278120314e-07	0	Calm2
Eif4a2	4.32800192717628e-11	0.362403	0.391	0.349	7.24853762763484e-07	0	Eif4a2
Tafa2	1.61464047587875e-09	-0.416984	0.314	0.353	2.70419986900172e-05	0	Tafa2
5730419F03Rik	2.72440519557105e-09	0.297965	0.539	0.53	4.5628338215424e-05	0	5730419F03Rik
Trbc1	4.5220049484811e-09	-0.327158	0.256	0.305	7.57345388771615e-05	0	Trbc1
Ms4a4b	5.90947168315544e-09	-0.354228	0.291	0.338	9.89718317494873e-05	0	Ms4a4b
Dnajb1	8.58849407732986e-09	-0.318817	0.264	0.311	0.00014384	0	Dnajb1
Cct6a	1.43095685871272e-07	0.260336	0.48	0.449	0.00239657	0	Cct6a
Il2rg	4.6042748283553e-06	0.307913	0.284	0.251	0.0771124	0	Il2rg
H2-Q7	2.13110808985056e-05	0.282068	0.316	0.289	0.356918	0	H2-Q7
Rps5.1	0	0.75205	0.99	0.901	0	1	Rps5
Rpl35.1	0	0.637532	0.995	0.918	0	1	Rpl35
Gm2000.1	0	0.624249	0.99	0.915	0	1	Gm2000
Rps29.1	0	0.583633	0.994	0.924	0	1	Rps29
Rps28.1	0	0.684722	0.997	0.946	0	1	Rps28
Rpl32.1	0	0.649481	0.998	0.947	0	1	Rpl32
Rpl41.1	0	0.642534	0.995	0.947	0	1	Rpl41
Rps18.1	0	0.778878	1	0.965	0	1	Rps18
Rps19.1	0	0.787982	1	0.972	0	1	Rps19
Rpl18a.1	0	0.586372	0.996	0.97	0	1	Rpl18a
Rps14.1	0	0.525901	1	0.978	0	1	Rps14
Rpl37a.1	0	0.516105	0.999	0.978	0	1	Rpl37a
Rpl13.1	0	0.681362	0.999	0.982	0	1	Rpl13
Rps27.1	0	0.570551	1	0.99	0	1	Rps27
Rps23.1	1.79257107299023e-305	0.606132	0.99	0.909	3.00219803304403e-301	1	Rps23
Rpl23a.1	1.26542536513982e-285	0.538766	0.992	0.938	2.11933440153617e-281	1	Rpl23a
Rpl17.1	2.81492583258168e-270	0.630376	0.96	0.833	4.71443778440779e-266	1	Rpl17
Rps9.1	1.75581770671746e-269	0.591448	0.975	0.882	2.9406434952104e-265	1	Rps9
Rps7.1	1.07648844487653e-262	0.591177	0.97	0.863	1.80290284747921e-258	1	Rps7
Rps16.1	9.40625131434781e-260	0.544366	0.983	0.913	1.57535897012697e-255	1	Rps16
Rpl34.1	3.39678153401103e-248	0.598894	0.96	0.834	5.68892971316167e-244	1	Rpl34
Rps27rt.1	7.5881382876185e-245	0.52924	0.983	0.898	1.27086140041035e-240	1	Rps27rt
Rpl37.1	1.40231322525236e-243	0.553693	0.979	0.892	2.34859418965264e-239	1	Rpl37
Rplp1.1	1.98771625999704e-235	0.483931	0.996	0.941	3.32902719224304e-231	1	Rplp1
Rpl18.1	1.8783808154336e-227	0.544812	0.967	0.881	3.14591218968819e-223	1	Rpl18
Tmsb10.1	2.93362186476261e-220	0.433159	0.994	0.964	4.91322989910442e-216	1	Tmsb10
Malat1.1	1.09561561997607e-217	-1.24148	0.59	0.76	1.83493704033592e-213	1	Malat1
Rps6.1	1.15007437827566e-217	0.657234	0.895	0.728	1.92614456873608e-213	1	Rps6
Rab39.1	5.90200377113787e-215	0.700614	0.865	0.662	9.8846759159017e-211	1	Rab39
Tecpr2.1	5.17508096381225e-213	0.763707	0.804	0.526	8.66722559819276e-209	1	Tecpr2
Rps27a.1	8.18995421282419e-213	0.53383	0.967	0.87	1.3716535315638e-208	1	Rps27a
Rpl19.1	4.3181474073633e-210	0.587517	0.932	0.795	7.23203327785205e-206	1	Rpl19
Rps24.1	5.80665164810177e-210	0.48512	0.988	0.903	9.72498018024085e-206	1	Rps24
Carf.1	8.10814088854139e-201	0.61754	0.906	0.736	1.35795143601291e-196	1	Carf
Rps3.1	1.60671992124131e-193	0.537944	0.948	0.843	2.69093452409495e-189	1	Rps3
Rpl13a.1	2.22728336167886e-193	0.451386	0.987	0.938	3.73025417413975e-189	1	Rpl13a
Gm40271.1	4.51124068294099e-179	0.589699	0.887	0.697	7.55542589578957e-175	1	Gm40271
Rpl3.1	8.24158247614612e-179	0.559407	0.918	0.801	1.38030023310495e-174	1	Rpl3
Rplp0.1	1.24085647425218e-177	0.625772	0.877	0.707	2.07818642307756e-173	1	Rplp0
Rpl9.1	1.56557618183885e-172	0.61899	0.86	0.68	2.6220269893437e-168	1	Rpl9
Rpl14.1	1.37830353964189e-169	0.547361	0.924	0.813	2.30838276819224e-165	1	Rpl14
Gm10076.1	2.86321701151517e-167	0.631431	0.836	0.607	4.79531585088561e-163	1	Gm10076
Rpl36.1	3.03747058005388e-162	0.581098	0.883	0.696	5.08715572747424e-158	1	Rpl36
Rps11.1	8.20798715068951e-160	0.569923	0.882	0.715	1.37467368799748e-155	1	Rps11
Rps18-ps5.1	6.71265607646515e-157	0.738707	0.718	0.481	1.12423563968638e-152	1	Rps18-ps5
Uba52.1	1.69600670730052e-156	0.589658	0.845	0.642	2.8404720333869e-152	1	Uba52
Rpl8.1	4.75569211910986e-147	0.497964	0.915	0.797	7.9648331610852e-143	1	Rpl8
Rps26.1	5.60467678495023e-147	0.563268	0.876	0.721	9.38671267943464e-143	1	Rps26
Rpl23.1	1.33110553756916e-146	0.483997	0.944	0.827	2.22933555432083e-142	1	Rpl23
Rpl27.1	2.54863976674635e-144	0.495554	0.916	0.789	4.26846188134679e-140	1	Rpl27
Eef1a1.1	7.48444079740986e-142	0.399252	0.974	0.93	1.2534941447502e-137	1	Eef1a1
Rpl24.1	5.55618391167269e-140	0.534351	0.869	0.704	9.30549681526942e-136	1	Rpl24
Rps8.1	6.03046596304448e-137	0.451514	0.932	0.827	1.00998243949069e-132	1	Rps8
Rpl38.1	1.63793476463338e-136	0.47576	0.921	0.797	2.74321314380798e-132	1	Rpl38
Tmsb4x.1	5.21858969595662e-136	0.404485	0.987	0.974	8.74009402278815e-132	1	Tmsb4x
Rbm39.1	8.39308618570401e-136	-1.0576	0.464	0.622	1.40567407438171e-131	1	Rbm39
Kxd1.1	3.3972277791006e-135	0.498266	0.892	0.748	5.68967708443768e-131	1	Kxd1
Rpl26.1	1.713019484085e-134	0.48338	0.9	0.774	2.86896503194555e-130	1	Rpl26
Rps4x.1	1.22412712974408e-131	0.524448	0.858	0.689	2.05016811689539e-127	1	Rps4x
Rpl21.1	1.74811105918531e-130	0.52738	0.849	0.671	2.92773640192356e-126	1	Rpl21
Rpl4.1	4.39716545513896e-130	0.468671	0.905	0.798	7.36437270426673e-126	1	Rpl4
Rpl11.1	7.89506865580585e-129	0.460394	0.908	0.787	1.32226609847436e-124	1	Rpl11
Rpl39.1	1.0190066269432e-128	0.55444	0.825	0.639	1.70663229880447e-124	1	Rpl39
Heph.1	1.56565243979243e-127	0.64372	0.697	0.468	2.62215470616436e-123	1	Heph
mt-Co3.1	1.72282883769421e-125	-0.436331	0.998	0.998	2.88539373737026e-121	1	mt-Co3
Rpl36a.1	8.8774775812409e-125	0.542144	0.826	0.643	1.48679994530623e-120	1	Rpl36a
Rplp2.1	1.68598129442832e-121	0.429561	0.926	0.825	2.82368147190855e-117	1	Rplp2
Rpl29.1	4.05697220488728e-121	0.769903	0.553	0.336	6.79461704874522e-117	1	Rpl29
Rpl6.1	7.80124695336053e-121	0.544266	0.795	0.589	1.30655283974882e-116	1	Rpl6
Rpl12.1	2.05154896209192e-119	0.448793	0.901	0.767	3.43593420171154e-115	1	Rpl12
Rps10.1	2.96697457157958e-119	0.468193	0.871	0.701	4.96908901248148e-115	1	Rps10
Gm11808.1	3.94637398323789e-119	0.565617	0.751	0.533	6.60938714712682e-115	1	Gm11808
Rps13.1	3.39990551561468e-118	0.457363	0.896	0.752	5.69416175755147e-114	1	Rps13
Tpt1.1	1.28566391453771e-117	0.351994	0.982	0.931	2.15322992406776e-113	1	Tpt1
mt-Atp6.1	3.48721616418508e-117	-0.465253	0.989	0.994	5.84038963177717e-113	1	mt-Atp6
Rps3a1.1	2.58687931895102e-116	0.512598	0.845	0.677	4.33250548337916e-112	1	Rps3a1
Bc1.1	9.05527208126434e-115	-2.49348	0.147	0.315	1.51657696817015e-110	1	Bc1
Rpl9-ps6.1	5.05272260236503e-114	0.710388	0.583	0.374	8.46229981444094e-110	1	Rpl9-ps6
Rpl31.1	4.52377471791373e-113	0.517301	0.826	0.653	7.57641789756192e-109	1	Rpl31
Rpl7a.1	1.86560618914891e-112	0.614006	0.686	0.479	3.12451724558659e-108	1	Rpl7a
mt-Co2.1	3.61397943021222e-111	-0.531877	0.917	0.944	6.05269274971943e-107	1	mt-Co2
Rps20.1	5.66567162913974e-111	0.422765	0.909	0.791	9.48886684448323e-107	1	Rps20
H2-K1.1	1.12745506905323e-110	-0.726054	0.594	0.705	1.88826174965035e-106	1	H2-K1
Rpsa.1	7.62867544715812e-109	0.454206	0.871	0.74	1.27765056389004e-104	1	Rpsa
Rps25.1	2.6482182801552e-107	0.490922	0.827	0.651	4.43523597560393e-103	1	Rps25
Rpl35a.1	3.55499332818515e-106	0.473995	0.855	0.698	5.95390282604449e-102	1	Rpl35a
Kalrn.1	7.01135979237199e-105	0.61577	0.644	0.436	1.17426253802646e-100	1	Kalrn
Rps15a.1	1.75901157886812e-104	0.339671	0.975	0.918	2.94599259228833e-100	1	Rps15a
Tbc1d2b.1	1.72782961984591e-103	0.616517	0.613	0.398	2.89376904731793e-99	1	Tbc1d2b
Gm36264.1	1.30881636691369e-100	-2.25517	0.147	0.302	2.19200565130706e-96	1	Gm36264
Gm14164.1	2.45298006348983e-100	0.689526	0.555	0.359	4.10825101033277e-96	1	Gm14164
Rpl10a.1	6.33280218804837e-100	0.51726	0.768	0.57	1.06061771045434e-95	1	Rpl10a
Cplane1.1	4.15975784156187e-99	-2.09026	0.163	0.317	6.96676243304782e-95	1	Cplane1
Rrm2b.1	5.28432325156334e-99	0.577596	0.666	0.465	8.85018458171829e-95	1	Rrm2b
mt-Cytb.1	1.70708913608e-98	-0.559127	0.824	0.88	2.85903288510679e-94	1	mt-Cytb
Gm9750.1	2.42200445770374e-98	0.654546	0.567	0.368	4.05637306576222e-94	1	Gm9750
Rps17.1	1.0095376034869e-97	0.591067	0.656	0.46	1.69077357831986e-93	1	Rps17
Tbc1d22b.1	4.19566295068259e-96	-2.20307	0.137	0.288	7.0268963098032e-92	1	Tbc1d22b
Rpl10-ps3.1	1.16901004418021e-95	0.656344	0.54	0.344	1.95785802199301e-91	1	Rpl10-ps3
Spidr.1	1.40272807786805e-94	-2.2756	0.155	0.305	2.34928898481341e-90	1	Spidr
Gm9844.1	1.80968888788126e-91	0.490418	0.758	0.561	3.03086694942353e-87	1	Gm9844
B2m.1	4.64064565583362e-90	0.370921	0.918	0.845	7.77215334439014e-86	1	B2m
Rpl27a.1	5.14567924783426e-90	0.450872	0.82	0.668	8.61798360427282e-86	1	Rpl27a
Rpl22.1	6.76035382385557e-90	0.585714	0.624	0.431	1.13222405841933e-85	1	Rpl22
Fau.1	1.86784182147169e-89	0.381642	0.895	0.785	3.12826148260078e-85	1	Fau
Rps12.1	8.86487059861759e-89	0.377157	0.912	0.813	1.48468852785647e-84	1	Rps12
Dock10.1	1.54980078761313e-88	-1.34889	0.189	0.345	2.59560635909447e-84	1	Dock10
Rpl15.1	7.66507635482985e-88	0.587473	0.604	0.41	1.2837469879069e-83	1	Rpl15
Ppia.1	4.70022192628067e-84	0.636673	0.538	0.357	7.87193168213487e-80	1	Ppia
Rpl7.1	9.52784099436954e-84	0.48656	0.728	0.544	1.59572280973701e-79	1	Rpl7
Arih1.1	2.78389703776859e-81	0.409763	0.825	0.679	4.66247075885484e-77	1	Arih1
Ly6c2.1	5.17905112727256e-80	0.785044	0.491	0.333	8.67387482795608e-76	1	Ly6c2
mt-Nd1.1	1.2550135660884e-79	-0.554745	0.729	0.8	2.10189672048485e-75	1	mt-Nd1
Rpl5.1	2.26168822798766e-79	0.403972	0.839	0.698	3.78787544423372e-75	1	Rpl5
Vmp1.1	1.02107564721441e-75	0.39973	0.823	0.677	1.71009749395469e-71	1	Vmp1
Tmem63c.1	1.24095569286419e-74	0.804481	0.344	0.195	2.07835259440895e-70	1	Tmem63c
Skint6.1	4.90559477924331e-74	0.69764	0.399	0.239	8.2158901362767e-70	1	Skint6
Rpl10.1	8.25137368016839e-73	0.570298	0.542	0.374	1.3819400639546e-68	1	Rpl10
Eif3k	7.19653166259346e-72	0.897343	0.287	0.153	1.20527512285115e-67	1	Eif3k
mt-Co1.1	9.21083997638852e-72	-0.433516	0.953	0.964	1.54263147924555e-67	1	mt-Co1
Nme2.1	1.2813988801705e-71	0.727549	0.378	0.224	2.14608684450955e-67	1	Nme2
Sumf1.1	1.44390191856679e-71	0.721041	0.369	0.216	2.41824693321566e-67	1	Sumf1
Sf3a3.1	1.5527697553014e-71	0.579495	0.484	0.316	2.60057878617878e-67	1	Sf3a3
Ndufa6.1	4.31229425671401e-71	0.589665	0.481	0.314	7.22223042114463e-67	1	Ndufa6
Uqcrh.1	1.65022521804307e-70	0.667891	0.428	0.27	2.76379719517854e-66	1	Uqcrh
Rpl36a-ps1.1	2.43629401690576e-70	0.682279	0.417	0.259	4.08030521951376e-66	1	Rpl36a-ps1
Pfn1.1	6.71633742128051e-69	0.499865	0.699	0.543	1.12485219131606e-64	1	Pfn1
Serf2.1	2.00708626531428e-68	0.537753	0.594	0.427	3.36146807714836e-64	1	Serf2
mt-Nd4.1	5.31624495091639e-67	-0.570671	0.66	0.727	8.90364704379477e-63	1	mt-Nd4
Rpl36al.1	1.03393732044307e-66	0.571259	0.488	0.327	1.73163822427805e-62	1	Rpl36al
Eef1g.1	1.9905542689017e-65	0.605603	0.45	0.295	3.33378028955657e-61	1	Eef1g
Psmb1.1	3.89896778326719e-65	0.640168	0.424	0.272	6.5299912434159e-61	1	Psmb1
Rpl28.1	1.14456129244197e-64	0.452537	0.66	0.489	1.91691125258182e-60	1	Rpl28
Snrpg.1	8.55857408544475e-63	0.525045	0.511	0.352	1.43338998783029e-58	1	Snrpg
Npm1.1	1.34889466351653e-62	0.570559	0.496	0.343	2.25912878245748e-58	1	Npm1
Eef1b2.1	7.56346625373664e-62	0.502868	0.526	0.363	1.26672932817581e-57	1	Eef1b2
Arhgap15.1	2.97676747910484e-60	-1.07346	0.198	0.325	4.98549017400478e-56	1	Arhgap15
Atp5e.1	8.57489822190102e-60	0.666226	0.374	0.234	1.43612395420398e-55	1	Atp5e
Atp5g2.1	1.1408949150215e-58	0.790695	0.283	0.161	1.91077080367801e-54	1	Atp5g2
Atp5l.1	3.4424010863155e-56	0.571279	0.437	0.292	5.7653333393612e-52	1	Atp5l
Bola2.1	1.80040278136642e-54	0.688298	0.326	0.2	3.01531457823248e-50	1	Bola2
Cnbd2.1	2.55706092027446e-54	0.593105	0.384	0.247	4.28256562927567e-50	1	Cnbd2
Rps15.1	1.10474122121928e-52	0.27963	0.909	0.825	1.85022059729804e-48	1	Rps15
Cd3d.1	1.45390817197723e-51	0.45133	0.537	0.389	2.43500540642746e-47	1	Cd3d
Rpl30.1	2.72815419014193e-51	0.377867	0.702	0.559	4.5691126376497e-47	1	Rpl30
Wdr89.1	2.83323416857298e-51	0.348565	0.732	0.58	4.74510058552603e-47	1	Wdr89
Rpl22l1.1	1.9550569505733e-50	0.484975	0.5	0.358	3.27432938082016e-46	1	Rpl22l1
Hspe1.1	7.62487397225785e-50	0.606808	0.349	0.223	1.27701389287374e-45	1	Hspe1
Cfl1.1	6.53991898482553e-49	0.52087	0.44	0.304	1.09530563157858e-44	1	Cfl1
Ide.1	1.51664214772512e-48	0.588475	0.353	0.228	2.54007226901003e-44	1	Ide
Atp5h.1	2.29886000378129e-47	0.589443	0.338	0.216	3.8501307343329e-43	1	Atp5h
Cox7a2l.1	8.2754106268777e-47	0.670551	0.302	0.189	1.38596577178948e-42	1	Cox7a2l
Gmfg.1	1.33989190471778e-46	0.576444	0.372	0.248	2.24405096202134e-42	1	Gmfg
Ndufa7.1	1.36292037281346e-46	0.678332	0.291	0.179	2.28261904038799e-42	1	Ndufa7
Ndufb1	1.47627723424443e-46	0.634917	0.273	0.162	2.47246911191257e-42	1	Ndufb1
Nrg1.1	9.37217433832515e-46	0.608632	0.309	0.194	1.5696517581827e-41	1	Nrg1
Tnfaip3.1	2.43628168541173e-45	-0.642523	0.416	0.509	4.08028456672756e-41	1	Tnfaip3
Adgb.1	2.90933626694916e-45	0.435613	0.517	0.38	4.87255637988645e-41	1	Adgb
Plcb1	7.65490164564768e-45	0.739689	0.253	0.15	1.28204292761307e-40	1	Plcb1
Grcc10.1	8.44675957324894e-45	0.545189	0.377	0.255	1.41466329332773e-40	1	Grcc10
Akap13.1	1.56067662529233e-44	-0.952467	0.194	0.3	2.61382121203959e-40	1	Akap13
Ddah1.1	4.85479502351564e-44	0.665249	0.28	0.173	8.13081070538399e-40	1	Ddah1
Cd52.1	1.79201574860839e-43	0.356421	0.657	0.517	3.00126797576933e-39	1	Cd52
Hint1	5.32313119762637e-43	0.710144	0.257	0.155	8.91518012978464e-39	1	Hint1
Ptprc.1	2.02945838384032e-42	-0.775173	0.3	0.401	3.39893690125577e-38	1	Ptprc
Tra2b.1	5.08459138459647e-42	-0.620498	0.46	0.542	8.51567365092216e-38	1	Tra2b
Cox4i1.1	6.01905889452966e-42	0.493013	0.402	0.28	1.00807198365583e-37	1	Cox4i1
Tomm7	6.3985560129956e-42	0.687941	0.27	0.167	1.0716301610565e-37	1	Tomm7
Snrpf.1	8.3405850588226e-42	0.557063	0.347	0.232	1.39688118565161e-37	1	Snrpf
Rack1.1	8.87077923441039e-42	0.269746	0.783	0.648	1.48567810617905e-37	1	Rack1
Ndufa13.1	1.46684108912586e-41	0.612097	0.299	0.191	2.456665456068e-37	1	Ndufa13
Ndufa1.1	2.84692901361718e-41	0.633564	0.277	0.172	4.76803671200606e-37	1	Ndufa1
Nme1	2.328616940636e-40	0.700059	0.252	0.154	3.89996765217717e-36	1	Nme1
Naca.1	3.6845498498853e-40	0.484652	0.421	0.301	6.1708840885879e-36	1	Naca
Sh3bgrl3.1	1.09702808368806e-39	0.473425	0.414	0.293	1.83730263456076e-35	1	Sh3bgrl3
Elob.1	1.12536849572503e-39	0.567785	0.35	0.238	1.88476715664029e-35	1	Elob
Gclm.1	1.41401785097946e-39	0.57787	0.316	0.209	2.36819709682039e-35	1	Gclm
Slc25a5.1	8.96071581476022e-39	0.616049	0.314	0.209	1.50074068465604e-34	1	Slc25a5
Uqcrq.1	9.11635569210803e-39	0.640816	0.29	0.187	1.52680725131425e-34	1	Uqcrq
Cox6c.1	1.36216900798237e-38	0.473923	0.398	0.28	2.28136065456887e-34	1	Cox6c
1700016D06Rik.1	2.72571622441678e-38	0.441544	0.398	0.278	4.56502953265322e-34	1	1700016D06Rik
Ptma.1	6.79892069878e-38	0.377073	0.581	0.454	1.13868323863167e-33	1	Ptma
Npc2.1	8.0363608662971e-38	0.588577	0.307	0.203	1.34592971788744e-33	1	Npc2
Eif3e	8.06496252732418e-38	0.626077	0.265	0.167	1.35071992407625e-33	1	Eif3e
Hcst.1	1.59171376418421e-37	0.455719	0.405	0.288	2.66580221225572e-33	1	Hcst
Son.1	4.79560773064832e-37	-0.681813	0.344	0.433	8.03168382728981e-33	1	Son
Cox6a1.1	1.22007682036552e-36	0.454197	0.406	0.29	2.04338465874817e-32	1	Cox6a1
Eif3h.1	2.00132942319703e-36	0.616089	0.287	0.188	3.35182651797038e-32	1	Eif3h
mt-Nd2.1	3.6461475537951e-36	-0.48391	0.59	0.64	6.10656792309604e-32	1	mt-Nd2
Nudcd3.1	1.88760794403746e-35	0.388298	0.472	0.347	3.16136578467394e-31	1	Nudcd3
Btf3.1	3.1139119512775e-35	0.563001	0.294	0.194	5.21517973599955e-31	1	Btf3
Ndufa3.1	6.07818787949718e-35	0.571295	0.282	0.185	1.01797490605819e-30	1	Ndufa3
Igkc.1	1.0922677928312e-34	-0.812576	0.199	0.294	1.8293300994337e-30	1	Igkc
Rps2.1	1.12073782096337e-34	0.358245	0.501	0.378	1.87701170254946e-30	1	Rps2
Slc22a27.1	1.248238777955e-34	0.46739	0.363	0.255	2.09055030531904e-30	1	Slc22a27
Ftl1.1	1.27463298963041e-34	0.39228	0.463	0.345	2.13475533103302e-30	1	Ftl1
A930015D03Rik.1	8.71372833232744e-34	-0.521891	0.429	0.526	1.4593752210982e-29	1	A930015D03Rik
Rac2.1	1.05028979545478e-33	0.402517	0.468	0.354	1.75902534942767e-29	1	Rac2
Fxyd5.1	1.9878282603343e-33	0.44785	0.366	0.257	3.32921477040788e-29	1	Fxyd5
Arhgdib.1	6.18621220679663e-33	0.441188	0.448	0.337	1.0360668203943e-28	1	Arhgdib
Tomm6.1	1.20599669513035e-32	0.499307	0.303	0.205	2.01980326500431e-28	1	Tomm6
Ndufa4.1	1.59365982980783e-32	0.478306	0.339	0.236	2.66906148296215e-28	1	Ndufa4
Pfdn5.1	5.37344595890205e-32	0.346192	0.502	0.383	8.99944729196915e-28	1	Pfdn5
Dnajc15.1	3.82623369116e-31	0.544765	0.296	0.202	6.40817618595476e-27	1	Dnajc15
Itk.1	3.13092556377022e-30	-0.807697	0.189	0.274	5.24367413420237e-26	1	Itk
C9orf72.1	8.82645536688916e-30	0.417742	0.353	0.25	1.4782547448466e-25	1	C9orf72
Cnot6.1	1.16025988895505e-29	0.330238	0.481	0.368	1.94320326202192e-25	1	Cnot6
Ftl1-ps1.1	2.11091940489793e-29	0.475935	0.326	0.231	3.53536781932305e-25	1	Ftl1-ps1
Selenow.1	2.79084489951276e-29	0.487692	0.312	0.219	4.67410703770396e-25	1	Selenow
Cox8a.1	4.15254113798427e-29	0.461674	0.336	0.24	6.95467589789606e-25	1	Cox8a
Sec61g.1	1.34640275260253e-28	0.536342	0.267	0.181	2.25495533005871e-24	1	Sec61g
Gpx1.1	2.33544695104197e-28	0.510362	0.28	0.192	3.91140655360509e-24	1	Gpx1
Eif5a.1	2.89272647095482e-28	0.506881	0.295	0.206	4.84473829355514e-24	1	Eif5a
Sec61b	8.31222394933205e-28	0.554565	0.261	0.177	1.39213126703413e-23	1	Sec61b
Mif.1	9.03880067206748e-28	0.530377	0.273	0.188	1.51381833655786e-23	1	Mif
Atp5md.1	2.62739018110543e-27	0.421496	0.327	0.233	4.40035307531538e-23	1	Atp5md
Cox7c.1	2.96864735065871e-27	0.445938	0.344	0.25	4.97189058288321e-23	1	Cox7c
Atp5j.1	4.00001414285556e-27	0.449054	0.305	0.215	6.69922368645449e-23	1	Atp5j
Dynll1.1	6.76300827539703e-27	0.370711	0.462	0.36	1.13266862596349e-22	1	Dynll1
Emd.1	6.77077070908897e-27	0.460981	0.302	0.213	1.13396867835822e-22	1	Emd
Myl6.1	1.57028980087425e-26	0.328354	0.516	0.409	2.6299213585042e-22	1	Myl6
Sem1.1	2.00734459240381e-26	0.450976	0.343	0.249	3.3619007233579e-22	1	Sem1
Crip1.1	3.24415149523259e-26	0.307912	0.648	0.548	5.43330492421553e-22	1	Crip1
Mbnl1.1	1.3914308162702e-25	-0.698692	0.216	0.294	2.33036833108933e-21	1	Mbnl1
Uqcr10.1	5.72216244111125e-25	0.456273	0.28	0.197	9.58347765637311e-21	1	Uqcr10
Cd3g.1	7.78522490893358e-25	0.284904	0.445	0.343	1.3038694677482e-20	1	Cd3g
Psme2	1.76871808928552e-24	0.51474	0.253	0.175	2.9622490559354e-20	1	Psme2
Clk1.1	3.0695093038363e-24	-0.717917	0.229	0.302	5.14081418206504e-20	1	Clk1
Gramd3.1	1.04870645176127e-23	-0.645067	0.242	0.316	1.75637356540978e-19	1	Gramd3
Cd8b1.1	1.27512562335345e-23	0.324782	0.421	0.324	2.13558039399236e-19	1	Cd8b1
Sf3b1.1	1.5164268254952e-23	-0.651489	0.233	0.307	2.53971164733936e-19	1	Sf3b1
Atp5k	1.77301833816425e-23	0.437507	0.262	0.183	2.96945111275749e-19	1	Atp5k
Tma7.1	1.94435392784458e-23	0.307941	0.464	0.365	3.2564039583541e-19	1	Tma7
Cyba.1	3.8158183749012e-23	0.478653	0.293	0.212	6.39073261428453e-19	1	Cyba
Ptpn18.1	1.11076569972608e-22	0.426593	0.267	0.189	1.86031039390123e-18	1	Ptpn18
Chchd2.1	1.12117290040835e-22	0.4327	0.287	0.208	1.87774037360391e-18	1	Chchd2
Ly6e.1	3.95580548889279e-22	0.445549	0.297	0.218	6.62518303279764e-18	1	Ly6e
Ddx5.1	3.86288779425911e-21	-0.38009	0.535	0.572	6.46956447782516e-17	1	Ddx5
Arhgap45.1	6.11815663171877e-21	-0.683618	0.194	0.261	1.02466887268026e-16	1	Arhgap45
H2az1.1	6.38708719603538e-21	0.418644	0.323	0.244	1.06970936359201e-16	1	H2az1
F630206G17Rik.1	1.21710351802892e-20	0.394581	0.293	0.215	2.03840497199483e-16	1	F630206G17Rik
Calm2.1	1.65854356613598e-20	-0.531506	0.318	0.384	2.77772876456454e-16	1	Calm2
Myl12a.1	2.17963673930245e-19	0.292142	0.385	0.298	3.65045561098374e-15	1	Myl12a
Myl12b.1	3.58677860834986e-19	0.321969	0.349	0.266	6.00713681326434e-15	1	Myl12b
Srsf7.1	7.29013259612824e-19	-0.612283	0.217	0.282	1.22095140719956e-14	1	Srsf7
Hypk	2.64178717896004e-18	0.413031	0.25	0.183	4.42446516732227e-14	1	Hypk
Atp5j2.1	1.8359592643509e-17	0.381829	0.273	0.205	3.07486457593488e-13	1	Atp5j2
Ndufa2	2.24103242157897e-17	0.387612	0.25	0.184	3.75328109966045e-13	1	Ndufa2
Hspa5.1	2.46072627646512e-17	-0.44126	0.354	0.415	4.12122436782378e-13	1	Hspa5
Oaz1.1	3.76124697479472e-17	0.258853	0.422	0.336	6.2993364333862e-13	1	Oaz1
Slc38a2.1	5.03737047613665e-17	-0.532378	0.259	0.32	8.43658807343366e-13	1	Slc38a2
Agrp.1	6.65090144356424e-17	0.306516	0.313	0.239	1.11389297376814e-12	1	Agrp
Foxp1.1	9.11710290115125e-17	-0.639962	0.194	0.253	1.52693239388481e-12	1	Foxp1
S100a10.1	1.64196822408139e-16	0.382761	0.276	0.209	2.7499683816915e-12	1	S100a10
Skap1.1	1.86693958415268e-16	-0.540768	0.237	0.298	3.12675041553891e-12	1	Skap1
Arpp19.1	2.76953270774782e-16	0.261078	0.391	0.312	4.63841337893605e-12	1	Arpp19
Pim1.1	8.09104989696208e-16	-0.561856	0.235	0.292	1.35508903674321e-11	1	Pim1
Nop53.1	4.83378101168578e-15	0.3329	0.292	0.227	8.09561643837135e-11	1	Nop53
Grik3.1	6.58154092282475e-15	0.3284	0.29	0.224	1.10227647375469e-10	1	Grik3
Lgals1.1	9.8748432266326e-15	0.43078	0.269	0.208	1.65383874359643e-10	1	Lgals1
Ptprcap.1	3.0270249996352e-14	0.354339	0.29	0.226	5.06966146938903e-10	1	Ptprcap
Cotl1	3.26853907940171e-13	0.335065	0.266	0.207	5.47414925018198e-09	1	Cotl1
Zfp280d	5.14916334010769e-13	0.288628	0.256	0.197	8.62381876201236e-09	1	Zfp280d
H3f3a	1.55390042581702e-12	0.298501	0.257	0.2	2.60247243315834e-08	1	H3f3a
9330111N05Rik	3.04103229091619e-12	0.301665	0.257	0.201	5.09312088082644e-08	1	9330111N05Rik
Jun.1	6.12638198528352e-12	-0.474528	0.265	0.314	1.02604645489528e-07	1	Jun
Arpc1b.1	6.64156543916718e-12	0.270121	0.279	0.221	1.11232937975172e-07	1	Arpc1b
Thy1	1.78919572297755e-11	0.312474	0.264	0.21	2.9965449968428e-07	1	Thy1
Ms4a6b.1	7.49563215072111e-11	0.285275	0.263	0.211	1.25536847260277e-06	1	Ms4a6b
Junb.1	2.22702385873711e-10	-0.344043	0.443	0.476	3.72981955861292e-06	1	Junb
S100a6.1	4.28963963546619e-10	0.31016	0.304	0.252	7.18428846147878e-06	1	S100a6
Trbc1.1	4.92325518568735e-10	0.270571	0.324	0.27	8.24546778498917e-06	1	Trbc1
Dusp2.1	5.35602730714275e-10	-0.407039	0.298	0.34	8.97027453400268e-06	1	Dusp2
mt-Nd3.1	8.26454242225623e-10	-0.411478	0.273	0.316	1.38414556487947e-05	1	mt-Nd3
Lck.1	1.66030938622496e-09	-0.402955	0.255	0.297	2.78068616004956e-05	1	Lck
Gimap6.1	4.52430845849952e-09	-0.378196	0.31	0.35	7.577311806295e-05	1	Gimap6
Smad7.1	1.30453828051342e-08	-0.411232	0.213	0.253	0.000218484	1	Smad7
Cct6a.1	2.23033381254491e-08	-0.334793	0.437	0.472	0.000373536	1	Cct6a
5730419F03Rik.1	3.38851005939066e-08	-0.270872	0.523	0.538	0.000567508	1	5730419F03Rik
Srsf5.1	7.01404804413859e-08	-0.30056	0.345	0.38	0.00117471	1	Srsf5
Btg1	5.15466164452043e-07	-0.28387	0.401	0.428	0.00863303	1	Btg1
H2-Q7.1	5.30702014073264e-07	-0.336653	0.276	0.31	0.0088882	1	H2-Q7
Ssh2.1	6.41992132095576e-07	-0.405016	0.233	0.266	0.0107521	1	Ssh2
Hsp90ab1.1	2.11947320284191e-05	-0.259332	0.475	0.485	0.354969	1	Hsp90ab1
Eif4a2.1	2.23325700677348e-05	-0.289666	0.35	0.37	0.374026	1	Eif4a2
Vps37b.1	2.30429318335095e-05	-0.349786	0.231	0.258	0.385923	1	Vps37b
Tafa2.1	0.000261163	0.263004	0.353	0.332	1	1	Tafa2
Dnaja1	0.00997538	-0.283764	0.27	0.282	1	1	Dnaja1
Bc1.2	0	4.32297	0.973	0.194	0	2	Bc1
Spidr.2	0	4.14771	0.954	0.191	0	2	Spidr
Tbc1d22b.2	0	4.01144	0.912	0.177	0	2	Tbc1d22b
Gm36264.2	0	4.04654	0.923	0.189	0	2	Gm36264
Rpl35.2	8.94366385022885e-31	0.294091	0.982	0.941	1.49788482163633e-26	2	Rpl35
Gm2000.2	4.75952272571402e-29	0.299989	0.978	0.937	7.97124866102584e-25	2	Gm2000
Rps28.2	9.17004551929765e-29	0.283908	0.984	0.961	1.53579922357197e-24	2	Rps28
mt-Atp6.2	5.03160472728471e-26	-0.335041	0.991	0.992	8.42693159725643e-22	2	mt-Atp6
Rps29.2	1.74345939605e-22	0.26392	0.975	0.945	2.91994579650454e-18	2	Rps29
Rps23.2	4.90723286393457e-21	0.280537	0.971	0.933	8.21863360051762e-17	2	Rps23
Malat1.2	8.70304434395974e-20	-0.576886	0.627	0.71	1.45758586672638e-15	2	Malat1
Rbm39.2	1.75628994751774e-17	-0.63026	0.477	0.577	2.94143440410271e-13	2	Rbm39
mt-Co1.2	2.39309163427293e-17	-0.30661	0.951	0.961	4.00794986908030e-13	2	mt-Co1
Rpl38.2	6.99714103750832e-16	0.265461	0.901	0.833	1.17188118096189e-11	2	Rpl38
mt-Co3.2	7.70044346716633e-16	-0.254593	0.998	0.998	1.28967027188102e-11	2	mt-Co3
Rpl12.2	3.15044434658282e-15	0.281793	0.873	0.807	5.27636419165691e-11	2	Rpl12
Rps12.2	7.54220890175812e-14	0.260037	0.89	0.842	1.26316914686645e-09	2	Rps12
Dock10.2	4.98164482633198e-13	-0.828756	0.201	0.301	8.3432587551408e-09	2	Dock10
Rps10.2	5.71739080313962e-12	0.265343	0.837	0.751	9.57548611709824e-08	2	Rps10
Rpl35a.2	1.05846771386523e-11	0.269343	0.811	0.745	1.77272172718148e-07	2	Rpl35a
mt-Co2.2	3.16967941810728e-11	-0.27934	0.915	0.936	5.30857908944607e-07	2	mt-Co2
H2-D1.1	3.84542184282142e-11	-0.415672	0.489	0.58	6.44031250235732e-07	2	H2-D1
Nfkbia.1	1.64367389023874e-10	-0.302601	0.632	0.71	2.75282503137184e-06	2	Nfkbia
Tafa2.2	1.70143719476155e-10	0.358161	0.435	0.331	2.84956701378664e-06	2	Tafa2
Rpl39.2	4.11621031386425e-10	0.266457	0.762	0.697	6.89382903365985e-06	2	Rpl39
mt-Cytb.2	4.86106925649279e-10	-0.296198	0.843	0.863	8.14131879077412e-06	2	mt-Cytb
Rpl36a.2	1.0558845223422e-09	0.271388	0.767	0.699	1.76839539801872e-05	2	Rpl36a
Tnfaip3.2	2.98602083183186e-09	-0.46316	0.406	0.484	5.00098768915199e-05	2	Tnfaip3
mt-Nd1.2	5.82765349403473e-09	-0.271327	0.736	0.78	9.76015407180937e-05	2	mt-Nd1
Srsf7.2	6.02735288908734e-09	-0.651425	0.187	0.266	0.000100946	2	Srsf7
Hsp90ab1.2	1.60580332433892e-08	-0.365388	0.403	0.489	0.00026894	2	Hsp90ab1
Rpl30.2	2.92028353769313e-08	0.25408	0.677	0.601	0.000489089	2	Rpl30
Tbc1d2b.2	7.97296685784396e-08	0.268335	0.548	0.464	0.00133531	2	Tbc1d2b
Dusp2.2	1.56963610744127e-07	-0.478326	0.26	0.332	0.00262883	2	Dusp2
Dnajb1.1	2.01976995325248e-07	-0.474367	0.226	0.301	0.00338271	2	Dnajb1
Rpl22l1.2	7.73493958770786e-07	0.301245	0.474	0.4	0.0129545	2	Rpl22l1
H2-K1.2	1.02665170708785e-06	-0.253948	0.623	0.672	0.0171944	2	H2-K1
Son.2	1.11011470970943e-06	-0.361536	0.339	0.408	0.0185922	2	Son
Ccl5.1	3.57448142432923e-06	-0.354895	0.768	0.819	0.0598654	2	Ccl5
Gm9750.2	4.45056343120146e-06	0.273169	0.498	0.43	0.074538	2	Gm9750
Cnbd2.2	7.56505386290614e-06	0.320626	0.351	0.288	0.1267	2	Cnbd2
Hspa5.2	9.0026452929751e-06	-0.387117	0.341	0.399	0.150776	2	Hspa5
Ubc	1.12187238552519e-05	-0.309635	0.438	0.492	0.187891	2	Ubc
Dnaja1.1	1.40426294021205e-05	-0.411457	0.224	0.283	0.235186	2	Dnaja1
Trbc2.1	1.93324650918736e-05	-0.361861	0.393	0.45	0.32378	2	Trbc2
Tra2b.2	2.26673436643115e-05	-0.269068	0.463	0.519	0.379633	2	Tra2b
Nudcd3.2	3.96986297900782e-05	0.271072	0.442	0.384	0.664873	2	Nudcd3
Trac	5.90879665815636e-05	-0.366168	0.229	0.287	0.989605	2	Trac
Rpl10.2	6.81720535518436e-05	0.26179	0.481	0.426	1	2	Rpl10
Lck.2	0.00010859	-0.396946	0.235	0.288	1	2	Lck
Il2rg.1	0.000142375	-0.366973	0.213	0.267	1	2	Il2rg
Gimap6.2	0.000144706	-0.356052	0.285	0.341	1	2	Gimap6
Arhgap15.2	0.000165358	-0.409344	0.235	0.287	1	2	Arhgap15
Stk17b	0.000215906	-0.289271	0.257	0.311	1	2	Stk17b
Srsf5.2	0.000288547	-0.282794	0.321	0.373	1	2	Srsf5
Eif4a2.2	0.00031356	-0.282658	0.316	0.367	1	2	Eif4a2
Ssh2.2	0.000351497	-0.427718	0.213	0.259	1	2	Ssh2
Eif4a1	0.000477277	-0.325124	0.305	0.354	1	2	Eif4a1
Calm2.2	0.00078987	-0.322806	0.317	0.366	1	2	Calm2
Atp5md.2	0.000968947	0.273582	0.307	0.261	1	2	Atp5md
Mbnl1.2	0.00101469	-0.357483	0.227	0.271	1	2	Mbnl1
Snrpf.2	0.00101771	0.252347	0.315	0.267	1	2	Snrpf
Sf3b1.2	0.00181471	-0.301421	0.244	0.285	1	2	Sf3b1
Pim1.2	0.00212865	-0.350296	0.236	0.276	1	2	Pim1
Hsp90aa1	0.004708	-0.275009	0.253	0.292	1	2	Hsp90aa1
Jun.2	0.00570157	-0.304467	0.264	0.3	1	2	Jun
Clk1.2	0.00607909	-0.256647	0.241	0.281	1	2	Clk1
Akap13.2	0.00702385	-0.366467	0.235	0.266	1	2	Akap13
Ncl	0.00791108	-0.257215	0.217	0.252	1	2	Ncl
Hnrnpa2b1	0.00875248	-0.2622	0.229	0.263	1	2	Hnrnpa2b1
Ptprc.2	0.00971503	-0.289483	0.34	0.37	1	2	Ptprc
Cplane1.2	0	3.87858	1	0.201	0	3	Cplane1
Acsbg1	0	3.46502	0.558	0.069	0	3	Acsbg1
Pacs1	2.13128553407516e-302	2.54088	0.566	0.132	3.56947701246908e-298	3	Pacs1
Atp6ap2	1.60306394656173e-249	2.72423	0.4	0.074	2.68481149770159e-245	3	Atp6ap2
Bc1.3	2.35484566370769e-11	-1.58578	0.182	0.265	3.94389551757763e-07	3	Bc1
Gm36264.3	6.81796821370754e-08	-1.28868	0.19	0.255	0.00114187	3	Gm36264
Junb.2	1.47445289566298e-07	-0.324997	0.382	0.472	0.00246941	3	Junb
Ly6c2.2	1.2482787567089e-06	0.375576	0.441	0.381	0.0209062	3	Ly6c2
H2-D1.2	3.18186749936093e-06	-0.283656	0.508	0.578	0.0532899	3	H2-D1
Spidr.3	5.01617318631396e-06	-1.17299	0.204	0.259	0.0840109	3	Spidr
Clk1.3	1.38003246612628e-05	-0.334394	0.217	0.283	0.231128	3	Clk1
Dock10.3	1.38933373020857e-05	-0.502165	0.239	0.298	0.232686	3	Dock10
Ptprc.3	8.09752586391492e-05	-0.337584	0.314	0.372	1	3	Ptprc
Malat1.3	0.000175359	-0.385053	0.7	0.703	1	3	Malat1
Tnfaip3.3	0.000224048	-0.263405	0.429	0.482	1	3	Tnfaip3
Ssh2.3	0.000367492	-0.358062	0.209	0.259	1	3	Ssh2
Son.3	0.000468934	-0.282055	0.355	0.407	1	3	Son
Arhgap15.3	0.000490724	-0.37631	0.238	0.286	1	3	Arhgap15
Lck.3	0.000520478	-0.309719	0.236	0.287	1	3	Lck
Shisa5	0.000576179	-0.250048	0.278	0.337	1	3	Shisa5
AW112010.1	0.000689055	-0.322495	0.313	0.364	1	3	AW112010
Lat	0.000774779	-0.316762	0.224	0.273	1	3	Lat
Slc38a2.2	0.00381974	-0.255834	0.262	0.303	1	3	Slc38a2
Rgcc	0.00627933	-0.264385	0.23	0.27	1	3	Rgcc
Hsp90aa1.1	0.00665078	-0.257196	0.253	0.292	1	3	Hsp90aa1
Gm19299	0	3.65215	0.814	0.108	0	4	Gm19299
Yeats2	0	3.28199	0.837	0.146	0	4	Yeats2
Mgat4a	0	3.42379	0.801	0.126	0	4	Mgat4a
Cdc23	0	3.26119	0.417	0.05	0	4	Cdc23
Cntnap2	2.83129731933057e-282	3.08599	0.37	0.053	4.74185675041483e-278	4	Cntnap2
Pacrg	4.47372920926445e-275	3.52293	0.281	0.029	7.49260167967611e-271	4	Pacrg
Svopl	9.33648971687273e-254	3.26469	0.274	0.03	1.56367529778184e-249	4	Svopl
Ccdc73	4.62228579977472e-218	3.08335	0.278	0.037	7.7414042574627e-214	4	Ccdc73
a	1.46177375628255e-89	1.47613	0.44	0.18	2.44817868702202e-85	4	a
Rps27.2	5.92425009972143e-58	0.326018	1	0.993	9.92193406701344e-54	4	Rps27
Rps28.3	6.06972231041585e-54	0.373388	0.996	0.96	1.01655709254845e-49	4	Rps28
Rps19.2	2.46251233877915e-52	0.366117	1	0.98	4.12421566498733e-48	4	Rps19
Rpl32.2	2.40857351647945e-47	0.364228	0.997	0.961	4.03387892539978e-43	4	Rpl32
Rps14.2	3.62530330112353e-46	0.317238	0.997	0.984	6.07165796872168e-42	4	Rps14
Rpl35.3	2.82791619817946e-44	0.370865	0.993	0.94	4.73619404871096e-40	4	Rpl35
Gm2000.3	2.40661395487016e-40	0.357144	0.994	0.936	4.03059705161654e-36	4	Gm2000
Rps23.3	2.5602850766868e-40	0.367875	0.985	0.932	4.28796544643504e-36	4	Rps23
Rpl37a.2	2.24314360081245e-39	0.317068	0.998	0.984	3.75681690264069e-35	4	Rpl37a
Rplp1.2	1.57749637958159e-38	0.338994	0.992	0.957	2.64199093652325e-34	4	Rplp1
Rps29.3	3.70756142772941e-37	0.338206	0.991	0.944	6.20942387916122e-33	4	Rps29
Rps18.2	4.21180634951016e-35	0.294633	0.997	0.975	7.05393327415962e-31	4	Rps18
Rps24.2	4.67686163100483e-32	0.319201	0.985	0.927	7.83280785960688e-28	4	Rps24
Rpl41.2	2.81034417190514e-31	0.290532	0.993	0.961	4.70676441910672e-27	4	Rpl41
Rpl23a.2	3.7299765380517e-28	0.283971	0.992	0.953	6.24696470592899e-24	4	Rpl23a
Rps27a.2	9.02490882641448e-27	0.318199	0.98	0.896	1.5114917302479e-22	4	Rps27a
Rpl34.2	7.97848308534962e-26	0.34082	0.951	0.87	1.33623634713435e-21	4	Rpl34
Malat1.4	1.26497819192672e-25	-0.803502	0.615	0.71	2.11858547583886e-21	4	Malat1
Rps16.2	6.76636224896217e-24	0.29203	0.975	0.933	1.13323034945618e-19	4	Rps16
Rps5.2	1.19332490770221e-22	0.269663	0.972	0.927	1.99858055541967e-18	4	Rps5
Rps7.2	9.64424106393925e-22	0.290294	0.958	0.894	1.61521749338855e-17	4	Rps7
Rps15a.2	3.37210580997353e-20	0.273431	0.979	0.933	5.64760281054367e-16	4	Rps15a
Rpl19.2	3.99533116670714e-20	0.298526	0.918	0.835	6.69138063800112e-16	4	Rpl19
mt-Atp6.3	4.66913454085775e-20	-0.315203	0.996	0.992	7.81986652902856e-16	4	mt-Atp6
Rps11.2	6.16736080583224e-20	0.348673	0.844	0.765	1.03290958776078e-15	4	Rps11
Rpl37.2	8.81702145167694e-19	0.269873	0.968	0.918	1.47667475272685e-14	4	Rpl37
H2-K1.3	1.2614639942054e-18	-0.504396	0.577	0.675	2.11269989749521e-14	4	H2-K1
Rps9.2	2.73070854393498e-18	0.262413	0.952	0.91	4.5733906693823e-14	4	Rps9
mt-Co3.3	9.5312807064237e-18	-0.298102	0.998	0.998	1.59629889271184e-13	4	mt-Co3
Rpl38.3	1.10694996205055e-17	0.293253	0.899	0.834	1.85391979644226e-13	4	Rpl38
Rbm39.3	1.90465571579997e-17	-0.654986	0.469	0.577	3.1899173928218e-13	4	Rbm39
Rps12.3	2.00232412814231e-17	0.288686	0.91	0.841	3.35349244981274e-13	4	Rps12
Rpl36a.3	4.34359760786563e-17	0.330417	0.796	0.697	7.27465727365336e-13	4	Rpl36a
Rpl12.3	4.64485545947527e-17	0.282715	0.891	0.806	7.77920392352919e-13	4	Rpl12
Rpl23.2	5.887943713668e-17	0.265618	0.935	0.861	9.86112813165116e-13	4	Rpl23
Tafa2.3	6.88282733625377e-17	0.541296	0.457	0.33	1.15273592227578e-12	4	Tafa2
Rpl35a.3	3.90612551622928e-16	0.329221	0.83	0.744	6.5419790145808e-12	4	Rpl35a
Rpl27.2	6.3573145176874e-16	0.262359	0.909	0.825	1.06472303542229e-11	4	Rpl27
Rpl36.2	1.52851832681262e-15	0.280804	0.831	0.753	2.55996249374577e-11	4	Rpl36
Rpl39.3	2.42338509409232e-15	0.328029	0.783	0.695	4.05868535558582e-11	4	Rpl39
H2-D1.3	3.38880737771029e-15	-0.472608	0.467	0.581	5.6755745961892e-11	4	H2-D1
Rps15.2	4.90050604929794e-15	0.258117	0.905	0.849	8.20736753136419e-11	4	Rps15
mt-Co1.3	1.7387484293017e-14	-0.336257	0.951	0.961	2.91205586939449e-10	4	mt-Co1
Carf.2	4.78433942903283e-14	0.268417	0.861	0.788	8.01281167574418e-10	4	Carf
mt-Cytb.3	5.18456069153192e-14	-0.357973	0.837	0.863	8.68310224617766e-10	4	mt-Cytb
Rpl9.2	8.51545777800407e-14	0.285242	0.813	0.735	1.42616886866012e-09	4	Rpl9
Rps20.2	9.35162784117181e-14	0.268664	0.901	0.825	1.56621063083946e-09	4	Rps20
Rps6.2	1.88149414133519e-13	0.25231	0.855	0.779	3.15112638790818e-09	4	Rps6
Kxd1.2	1.94312097883105e-13	0.280327	0.869	0.79	3.25433901534624e-09	4	Kxd1
Rpl10a.2	2.17676018460129e-13	0.313979	0.729	0.629	3.64563795717023e-09	4	Rpl10a
Rps26.2	2.24345755254244e-13	0.281672	0.841	0.768	3.75734270899808e-09	4	Rps26
Rps25.2	2.46128741438576e-13	0.309955	0.787	0.704	4.12216416161328e-09	4	Rps25
Ccl5.2	4.35912901315293e-13	-0.55197	0.738	0.821	7.30066927122853e-09	4	Ccl5
Rpl24.2	8.10512431825757e-13	0.285354	0.83	0.754	1.35744622082178e-08	4	Rpl24
Rps10.3	8.36720837772669e-13	0.282633	0.824	0.753	1.40134005910167e-08	4	Rps10
Rpl26.2	1.41487124191153e-12	0.268861	0.881	0.811	2.36962635595343e-08	4	Rpl26
Gm10076.2	1.67373594668318e-12	0.289557	0.752	0.679	2.80317296350499e-08	4	Gm10076
Ptprc.4	7.81351312429161e-12	-0.657217	0.274	0.375	1.30860717805636e-07	4	Ptprc
Dock10.4	8.84458585872009e-12	-0.857625	0.205	0.3	1.48129123961844e-07	4	Dock10
Gm11808.2	6.27744492545089e-11	0.307332	0.689	0.6	1.05134647611451e-06	4	Gm11808
Rrm2b.2	3.66739980166468e-10	0.319282	0.622	0.526	6.14216118782801e-06	4	Rrm2b
Tecpr2.2	6.11290277524627e-10	0.265006	0.712	0.612	1.02378895679824e-05	4	Tecpr2
Rps18-ps5.2	7.20639398740239e-10	0.280937	0.654	0.553	1.20692686501015e-05	4	Rps18-ps5
Rps3a1.2	1.09895955780022e-09	0.25493	0.788	0.729	1.8405374674038e-05	4	Rps3a1
Rpl15.2	1.75861562843712e-09	0.334913	0.559	0.469	2.94532945450649e-05	4	Rpl15
Tnfaip3.4	1.76202961151223e-09	-0.438516	0.394	0.485	2.95104719336068e-05	4	Tnfaip3
Spidr.4	5.29218012187789e-09	-1.2821	0.186	0.26	8.86334326812109e-05	4	Spidr
Junb.3	6.99698439203361e-09	-0.448577	0.387	0.471	0.000117185	4	Junb
Akap13.3	8.21997410990852e-09	-0.721299	0.19	0.27	0.000137668	4	Akap13
Rpl10.3	1.05849706145108e-08	0.367018	0.509	0.424	0.000177277	4	Rpl10
Bc1.4	2.07663179636296e-08	-1.33167	0.193	0.264	0.000347794	4	Bc1
Ddah1.2	4.67340713882417e-08	0.455848	0.278	0.203	0.000782702	4	Ddah1
mt-Nd4.2	1.09801791240741e-07	-0.322913	0.67	0.708	0.00183896	4	mt-Nd4
Arhgap15.4	1.27366375372368e-07	-0.624828	0.215	0.288	0.00213313	4	Arhgap15
mt-Co2.3	1.39220285694534e-07	-0.265147	0.926	0.935	0.00233166	4	mt-Co2
Mbnl1.3	1.50611772440935e-07	-0.528747	0.197	0.273	0.00252245	4	Mbnl1
Rpl29.2	2.35923505832709e-07	0.318441	0.49	0.403	0.00395125	4	Rpl29
Tra2b.3	2.7710710333505e-07	-0.379123	0.452	0.519	0.00464099	4	Tra2b
Nrg1.2	2.95574413105259e-07	0.441062	0.298	0.227	0.00495028	4	Nrg1
Eef1b2.2	6.27648957704655e-07	0.293575	0.49	0.412	0.0105119	4	Eef1b2
Lck.4	9.40670406811495e-07	-0.488165	0.219	0.289	0.0157543	4	Lck
Son.4	1.07455047889861e-06	-0.41671	0.341	0.408	0.0179966	4	Son
Sem1.2	1.16258392874031e-06	0.431546	0.343	0.276	0.019471	4	Sem1
Rpl22.2	1.47458669253263e-06	0.270864	0.565	0.49	0.0246964	4	Rpl22
Ndufa6.2	1.59095691793821e-06	0.339887	0.438	0.364	0.0266453	4	Ndufa6
Sf3b1.3	1.63047845047717e-06	-0.475846	0.218	0.287	0.0273073	4	Sf3b1
Igkc.2	4.03729078053408e-06	-0.472655	0.2	0.267	0.0676165	4	Igkc
Rpl9-ps6.2	4.35871333577647e-06	0.254657	0.516	0.438	0.0729997	4	Rpl9-ps6
Gramd3.2	5.8288668140434e-06	-0.508311	0.235	0.296	0.0976219	4	Gramd3
Cct6a.2	8.41746318692545e-06	0.339319	0.516	0.455	0.140976	4	Cct6a
Dusp2.3	8.96597711059079e-06	-0.446062	0.266	0.331	0.150162	4	Dusp2
Cnbd2.3	9.93477657195878e-06	0.342648	0.352	0.288	0.166388	4	Cnbd2
Hspa5.3	1.11434912101498e-05	-0.366803	0.333	0.399	0.186631	4	Hspa5
Ubc.1	1.28718715654407e-05	-0.350863	0.433	0.492	0.215578	4	Ubc
Cplane1.3	1.91403598214335e-05	-0.537095	0.21	0.269	0.320563	4	Cplane1
Dnajb1.2	2.11013440763144e-05	-0.407866	0.235	0.3	0.353405	4	Dnajb1
Uqcrh.2	2.54170484358755e-05	0.260829	0.386	0.318	0.425685	4	Uqcrh
Nudcd3.3	2.86346668197326e-05	0.26243	0.451	0.384	0.479573	4	Nudcd3
Ctla2a	2.91665284088142e-05	-0.396689	0.235	0.296	0.488481	4	Ctla2a
Ssh2.4	4.31406667395259e-05	-0.41766	0.201	0.259	0.72252	4	Ssh2
Rpl10-ps3.2	4.47726290959469e-05	0.319791	0.466	0.405	0.749852	4	Rpl10-ps3
Elob.2	5.36245231846227e-05	0.267869	0.334	0.271	0.898104	4	Elob
Il2rg.2	6.50327543207403e-05	-0.428281	0.211	0.267	1	4	Il2rg
Srsf7.3	7.74919466552699e-05	-0.429504	0.209	0.264	1	4	Srsf7
Hsp90ab1.3	8.15923683471149e-05	-0.284429	0.429	0.486	1	4	Hsp90ab1
Skap1.2	8.66654472660408e-05	-0.496311	0.229	0.282	1	4	Skap1
Dnajc15.2	9.62986445681635e-05	0.265789	0.286	0.229	1	4	Dnajc15
Ide.2	0.000125146	0.311023	0.321	0.266	1	4	Ide
Tmem63c.2	0.000142811	0.284739	0.296	0.241	1	4	Tmem63c
Gm36264.4	0.00016231	-1.01937	0.21	0.253	1	4	Gm36264
Jun.3	0.000214211	-0.356567	0.245	0.302	1	4	Jun
Nkg7.1	0.000249438	-0.257415	0.495	0.545	1	4	Nkg7
Srsf5.3	0.00031369	-0.283994	0.317	0.373	1	4	Srsf5
Eif4a1.1	0.000420326	-0.252544	0.301	0.354	1	4	Eif4a1
Bola2.2	0.000485716	0.329196	0.285	0.239	1	4	Bola2
Eif4a2.3	0.000522946	-0.267849	0.311	0.368	1	4	Eif4a2
Vps37b.2	0.0006575	-0.332971	0.204	0.253	1	4	Vps37b
Dnaja1.2	0.00115103	-0.283658	0.233	0.281	1	4	Dnaja1
Hsp90aa1.2	0.00134222	-0.251073	0.244	0.293	1	4	Hsp90aa1
Clk1.4	0.00141811	-0.39269	0.239	0.281	1	4	Clk1
Mif.2	0.00172907	0.293186	0.255	0.214	1	4	Mif
Hspe1.2	0.00201199	0.25164	0.307	0.262	1	4	Hspe1
Cd69	0.0022581	-0.274319	0.315	0.362	1	4	Cd69
Cyba.2	0.00307847	0.271334	0.277	0.236	1	4	Cyba
Lat.1	0.00411424	-0.251316	0.229	0.273	1	4	Lat
Gmfg.2	0.00471969	0.256583	0.328	0.286	1	4	Gmfg
Sumf1.2	0.00533161	0.25591	0.301	0.265	1	4	Sumf1
Gimap6.3	0.00775492	-0.277945	0.302	0.339	1	4	Gimap6
Calm2.3	0.00816596	-0.268496	0.33	0.364	1	4	Calm2
Ccl4	0	3.20581	0.653	0.163	0	5	Ccl4
Ccl5.3	0	2.34126	0.997	0.799	0	5	Ccl5
Nkg7.2	1.98828487450551e-246	1.73383	0.891	0.512	3.32997950782183e-242	5	Nkg7
Rgs1	1.85259144821737e-201	2.44181	0.543	0.171	3.10272015747445e-197	5	Rgs1
H3f3b	4.4139594803694e-125	0.888795	0.945	0.837	7.39249933772268e-121	5	H3f3b
Cd82	3.64504645068329e-121	2.0908	0.33	0.09	6.10472379560437e-117	5	Cd82
Bhlhe40	3.02099226148114e-107	1.98901	0.315	0.09	5.05955783952861e-103	5	Bhlhe40
S100a11	1.25558241815149e-105	1.82188	0.371	0.122	2.10284943392011e-101	5	S100a11
Cd7	2.40655443743325e-103	2.01759	0.348	0.113	4.03049737181321e-99	5	Cd7
Rps19.3	1.50496457213077e-92	-0.67217	0.969	0.982	2.52051466540461e-88	5	Rps19
AW112010.2	6.73560994129252e-88	1.23972	0.626	0.338	1.12807995296767e-83	5	AW112010
B2m.2	1.38683950367295e-81	0.620857	0.969	0.861	2.32267880075145e-77	5	B2m
Ms4a4b.1	2.03810323889463e-81	1.29477	0.569	0.301	3.41341530450072e-77	5	Ms4a4b
Hspa1b	7.11939210104094e-76	1.72402	0.42	0.189	1.19235578908234e-71	5	Hspa1b
Ubb.1	5.27415191107889e-75	0.690015	0.923	0.826	8.83314962067492e-71	5	Ubb
Rpl35.4	2.20405511322829e-73	-0.643054	0.91	0.947	3.69135150363474e-69	5	Rpl35
Dnajb1.3	1.91932038357414e-69	1.27714	0.524	0.276	3.21447777840996e-65	5	Dnajb1
Gm2000.4	2.29486173144468e-66	-0.601772	0.901	0.943	3.84343442782355e-62	5	Gm2000
S100a6.2	5.42428220116035e-62	1.08634	0.489	0.251	9.08458783050336e-58	5	S100a6
mt-Co3.4	8.70536722000462e-62	-0.498999	0.995	0.998	1.45797490200637e-57	5	mt-Co3
Cd3g.2	2.03989409058433e-61	1.10263	0.591	0.36	3.41641462291064e-57	5	Cd3g
Cd52.2	9.49602605933347e-58	0.8122	0.77	0.547	1.59039444441717e-53	5	Cd52
Trbc2.2	7.89181143144979e-57	0.99438	0.647	0.428	1.32172057853921e-52	5	Trbc2
Rpl13.2	3.05626303132213e-55	-0.452716	0.984	0.988	5.1186293248583e-51	5	Rpl13
Id2	7.63944405794971e-54	1.48707	0.294	0.121	1.27945409082542e-49	5	Id2
Tmsb4x.2	1.73837711479084e-53	0.396729	0.993	0.977	2.9114339918517e-49	5	Tmsb4x
Rps28.4	1.25489195107846e-52	-0.517343	0.95	0.964	2.10169303966621e-48	5	Rps28
Rps20.3	3.65582567862251e-49	-0.664643	0.715	0.84	6.12277684655698e-45	5	Rps20
Lat.2	2.92014152196305e-48	0.998473	0.462	0.253	4.89065302098371e-44	5	Lat
Hcst.2	1.14175345317955e-47	0.892524	0.528	0.311	1.91220868338511e-43	5	Hcst
Rpl32.3	6.00784570889198e-46	-0.459794	0.962	0.964	1.00619399932523e-41	5	Rpl32
Hspa1a	3.13005449179117e-45	1.30446	0.368	0.187	5.24221526285185e-41	5	Hspa1a
Trac.1	3.18428646591571e-45	0.990979	0.468	0.267	5.33304297311564e-41	5	Trac
Rps18.3	1.80539428698696e-43	-0.44661	0.977	0.976	3.02367435184576e-39	5	Rps18
mt-Co1.4	1.97313042043461e-42	-0.539027	0.931	0.963	3.30459882814389e-38	5	mt-Co1
Fyn	1.67104556830862e-41	1.05376	0.315	0.148	2.79866711780327e-37	5	Fyn
Psmb8.1	7.16418635697276e-41	0.928723	0.402	0.216	1.1998579310658e-36	5	Psmb8
Hmgb2	3.1469008774967e-40	1.09518	0.324	0.159	5.27042958963147e-36	5	Hmgb2
Rps7.3	2.58870992866768e-39	-0.499119	0.837	0.904	4.33557138853263e-35	5	Rps7
Laptm5	3.07597489921062e-39	1.05043	0.351	0.182	5.15164276119795e-35	5	Laptm5
Sub1.1	3.93409194734067e-38	0.577056	0.83	0.704	6.58881719340615e-34	5	Sub1
Rpl41.3	1.61343856298675e-37	-0.407053	0.955	0.964	2.70218690529022e-33	5	Rpl41
Cox17	7.33272252788371e-37	1.18649	0.287	0.139	1.22808436896996e-32	5	Cox17
Rps12.4	1.21745943208657e-36	-0.56481	0.792	0.851	2.03900105685858e-32	5	Rps12
Sh2d2a	1.78588804763231e-36	1.08829	0.313	0.157	2.99100530217459e-32	5	Sh2d2a
Rplp1.3	2.17957216845911e-36	-0.397411	0.948	0.96	3.65034746773533e-32	5	Rplp1
Cd3e	3.74952425326002e-36	1.02921	0.341	0.178	6.27970321935989e-32	5	Cd3e
Gm8797.1	6.71357406603241e-36	0.723125	0.61	0.43	1.12438938457911e-31	5	Gm8797
Gimap4	1.292020567489e-35	1.13897	0.272	0.129	2.16387604643058e-31	5	Gimap4
H2-D1.4	2.05627191754619e-35	0.612839	0.736	0.559	3.44384420750636e-31	5	H2-D1
mt-Co2.4	6.88404803400112e-35	-0.504035	0.901	0.937	1.15294036473451e-30	5	mt-Co2
Actb	1.08288835645773e-34	0.59021	0.782	0.651	1.8136214193954e-30	5	Actb
Dnaja1.3	1.95198594540227e-34	0.874351	0.439	0.264	3.26918606135972e-30	5	Dnaja1
mt-Atp6.4	1.45476212692037e-33	-0.409565	0.987	0.993	2.43643561016623e-29	5	mt-Atp6
Rps24.3	9.08455866040554e-33	-0.414192	0.887	0.935	1.52148188444472e-28	5	Rps24
Cd2	1.18104296147866e-32	0.969961	0.358	0.201	1.97801075188445e-28	5	Cd2
Rps29.4	1.23938389339161e-32	-0.405705	0.932	0.949	2.07572014465226e-28	5	Rps29
S100a10.2	5.17811296357698e-32	0.903359	0.381	0.219	8.67230359139872e-28	5	S100a10
Igkc.3	1.41897335418417e-31	0.699878	0.429	0.248	2.37649657358765e-27	5	Igkc
Malat1.5	5.74090291592461e-31	0.444168	0.834	0.692	9.61486420359054e-27	5	Malat1
Rpl8.2	1.95796071073241e-30	-0.481801	0.772	0.842	3.27919259833465e-26	5	Rpl8
Rpl12.4	2.30022489568281e-30	-0.525675	0.731	0.819	3.85241665528956e-26	5	Rpl12
Rplp0.2	4.66279136095585e-30	-0.565084	0.681	0.771	7.80924297132885e-26	5	Rplp0
Itm2b	4.84780100136749e-30	0.889977	0.365	0.211	8.11909711709028e-26	5	Itm2b
Rps26.3	5.00387904748705e-30	-0.539636	0.682	0.781	8.38049662873131e-26	5	Rps26
Ubc.2	5.39384538035789e-30	0.618979	0.644	0.475	9.03361224302339e-26	5	Ubc
Lcp1	8.81410595770211e-30	1.00087	0.286	0.148	1.47618646579595e-25	5	Lcp1
Tafa2.4	1.52287177978267e-29	-0.979402	0.168	0.354	2.55050565678001e-25	5	Tafa2
Calm2.4	3.68359941709275e-29	0.644633	0.53	0.348	6.16929230374694e-25	5	Calm2
Pfdn5.2	5.54954340991667e-28	0.614908	0.583	0.41	9.29437530292845e-24	5	Pfdn5
Tecpr2.3	5.85945314905596e-28	-0.65023	0.491	0.63	9.81341213403893e-24	5	Tecpr2
Rps6.3	5.7691312112995e-27	-0.5018	0.715	0.79	9.6621409526844e-23	5	Rps6
Rpl36a.4	5.79083204096041e-27	-0.571208	0.611	0.712	9.6984855022005e-23	5	Rpl36a
Rps8.2	5.90795882722072e-27	-0.421218	0.791	0.868	9.89464944382926e-23	5	Rps8
Hsp90aa1.3	1.70139451563645e-26	0.772088	0.429	0.277	2.84949553478793e-22	5	Hsp90aa1
Rps27a.3	2.09552086311107e-26	-0.395603	0.87	0.905	3.50957834153842e-22	5	Rps27a
Shisa5.1	5.33605543739342e-26	0.703554	0.481	0.32	8.93682564654651e-22	5	Shisa5
Cyba.3	1.04763138694696e-25	0.744194	0.378	0.228	1.75457304685877e-21	5	Cyba
Hmgb1	1.63395219745369e-25	0.93831	0.286	0.157	2.73654314029544e-21	5	Hmgb1
mt-Nd4.3	1.70673514368363e-25	-0.613579	0.604	0.713	2.85844001864135e-21	5	mt-Nd4
Rgs2	1.71140460595644e-25	0.934015	0.333	0.195	2.86626043405584e-21	5	Rgs2
Cd8a	1.80325064704449e-25	1.0002	0.265	0.142	3.02008418367011e-21	5	Cd8a
Rpl23a.3	3.03483981020625e-25	-0.330608	0.94	0.957	5.08274971413343e-21	5	Rpl23a
Selenok.1	6.14321982476846e-25	0.753731	0.388	0.238	1.02886645625222e-20	5	Selenok
Rac2.2	7.68780689447353e-25	0.624409	0.539	0.38	1.28755389868643e-20	5	Rac2
Rps16.3	3.2055495255439e-24	-0.358703	0.918	0.938	5.36865434538093e-20	5	Rps16
Atp5j.2	6.31681545525251e-24	0.75386	0.377	0.235	1.05794025244569e-19	5	Atp5j
Tma7.2	6.49211142224455e-24	0.604681	0.543	0.387	1.08729882099752e-19	5	Tma7
Rpl23.3	1.07241885938525e-23	-0.389569	0.818	0.87	1.79608710569841e-19	5	Rpl23
Ptprcap.2	1.08525850864713e-23	0.761692	0.377	0.237	1.81759095028222e-19	5	Ptprcap
Calm1.1	5.18222346892939e-23	0.507968	0.718	0.58	8.67918786576295e-19	5	Calm1
Cd8b1.2	1.73234653457058e-22	0.629857	0.497	0.345	2.90133397609882e-18	5	Cd8b1
Rpl18.2	2.90796070503858e-22	-0.357937	0.882	0.912	4.87025258879861e-18	5	Rpl18
Myl12b.2	3.32796419747854e-22	0.636967	0.429	0.283	5.57367443793707e-18	5	Myl12b
Rps15.3	3.72351868813949e-22	-0.386037	0.8	0.858	6.23614909889601e-18	5	Rps15
Eif1.1	3.7672150091279e-22	0.490429	0.695	0.563	6.3093316972874e-18	5	Eif1
Pfn1.2	8.75862776272828e-22	0.448334	0.723	0.585	1.46689497770173e-17	5	Pfn1
mt-Nd1.3	9.4858080790142e-22	-0.524903	0.703	0.782	1.5886831370733e-17	5	mt-Nd1
Rpl31.2	1.23188141970285e-21	-0.486942	0.618	0.72	2.06315500171833e-17	5	Rpl31
Rpl3.2	1.56357918716896e-21	-0.395574	0.784	0.845	2.61868242267058e-17	5	Rpl3
Rpl37a.3	3.1645580362886e-21	-0.270098	0.985	0.985	5.30000179917615e-17	5	Rpl37a
Arpc1b.2	4.60608759065797e-21	0.716438	0.363	0.23	7.71427549683397e-17	5	Arpc1b
Rps5.3	7.3381492569493e-21	-0.358279	0.924	0.931	1.22899323755387e-16	5	Rps5
Rpl35a.4	9.35278661320587e-21	-0.480334	0.676	0.757	1.56640470197972e-16	5	Rpl35a
Junb.4	1.53746178220129e-20	0.525692	0.6	0.454	2.57494099283071e-16	5	Junb
H2-K1.4	4.39224275136548e-20	0.376693	0.771	0.659	7.3561281599869e-16	5	H2-K1
Slc3a2	3.82142151628607e-19	0.748209	0.304	0.186	6.40011675547591e-15	5	Slc3a2
Rps23.4	4.73291149302173e-19	-0.337284	0.936	0.936	7.9266801685128e-15	5	Rps23
Cplane1.4	1.22360006104457e-18	-1.57324	0.155	0.274	2.04928538223744e-14	5	Cplane1
Oaz1.2	3.45439976321009e-18	0.507536	0.49	0.355	5.78542872342426e-14	5	Oaz1
Sh3bgrl3.2	4.13692761589793e-18	0.552091	0.458	0.323	6.92852637110585e-14	5	Sh3bgrl3
Rpsa.2	6.10147592651103e-18	-0.40794	0.734	0.788	1.02187518817207e-13	5	Rpsa
Rps17.2	9.57961608016126e-18	-0.622748	0.418	0.535	1.60439410110541e-13	5	Rps17
Rps10.4	1.28763637996993e-17	-0.401767	0.681	0.765	2.15653340917363e-13	5	Rps10
Rpl4.2	1.98806254347811e-17	-0.343271	0.776	0.839	3.32960714781714e-13	5	Rpl4
Emd.2	2.10977904099491e-17	0.652082	0.353	0.234	3.53345793785828e-13	5	Emd
Dusp2.4	2.9324586236653e-17	0.543766	0.447	0.316	4.91128170291465e-13	5	Dusp2
mt-Nd2.2	2.9836288347567e-17	-0.580493	0.542	0.629	4.99698157245053e-13	5	mt-Nd2
Rps11.3	3.41324087086224e-17	-0.382784	0.701	0.777	5.71649581052007e-13	5	Rps11
Rps4x.2	5.83444995510622e-17	-0.429032	0.694	0.75	9.7715367848119e-13	5	Rps4x
Cnbp.1	9.75452079524629e-17	0.552916	0.476	0.352	1.63368714278785e-12	5	Cnbp
Tomm6.2	9.93458460908455e-17	0.677878	0.344	0.229	1.66384423032948e-12	5	Tomm6
Cfl1.2	2.73294236529756e-16	0.525188	0.463	0.34	4.57713187340035e-12	5	Cfl1
Rpl10a.3	3.17404123966236e-16	-0.475718	0.545	0.644	5.31588426818652e-12	5	Rpl10a
Rplp2.2	5.14370920330515e-16	-0.330621	0.819	0.863	8.61468417369547e-12	5	Rplp2
Rpl17.2	7.37213115429979e-16	-0.333712	0.861	0.877	1.23468452572213e-11	5	Rpl17
Selplg	9.64760773529736e-16	0.749177	0.259	0.16	1.6157813435076e-11	5	Selplg
Rps15a.3	9.68459166708447e-16	-0.268989	0.923	0.938	1.62197541240331e-11	5	Rps15a
D8Ertd738e	1.468784802943e-15	0.608373	0.28	0.174	2.45992078796893e-11	5	D8Ertd738e
Rab39.2	2.02745288896901e-15	-0.417821	0.691	0.734	3.39557809844529e-11	5	Rab39
Hspa8	2.08650997058929e-15	0.336023	0.809	0.728	3.49448689874294e-11	5	Hspa8
Selenow.2	2.11139144640354e-15	0.629484	0.353	0.242	3.53615839443666e-11	5	Selenow
Ndufb7	4.30517964554881e-15	0.686551	0.259	0.161	7.21031487036514e-11	5	Ndufb7
Dad1	5.26599912323473e-15	0.707842	0.257	0.16	8.81949533159352e-11	5	Dad1
Srgn	1.61570592950022e-14	0.420068	0.597	0.473	2.70598429072697e-10	5	Srgn
Rps9.3	2.09783743154053e-14	-0.286854	0.889	0.915	3.51345813034408e-10	5	Rps9
9330111N05Rik.1	2.72640713042932e-14	0.604879	0.317	0.212	4.56618666204302e-10	5	9330111N05Rik
Hnrnpk	3.14134337415088e-14	0.593473	0.295	0.192	5.26112188302789e-10	5	Hnrnpk
Rack1.2	5.66990845833745e-14	-0.442249	0.623	0.7	9.49596268602356e-10	5	Rack1
Dynll1.2	1.66610692813655e-13	0.453711	0.504	0.386	2.79039588324309e-09	5	Dynll1
Arih1.2	1.99075344481717e-13	-0.354979	0.662	0.734	3.33411386937979e-09	5	Arih1
Myl12a.2	2.28317438697823e-13	0.499175	0.43	0.319	3.82386046331114e-09	5	Myl12a
Klf2	2.29357006018505e-13	-0.515547	0.379	0.485	3.84127113679792e-09	5	Klf2
Rpl21.2	2.5418689242941e-13	-0.347532	0.668	0.736	4.25712207440776e-09	5	Rpl21
Rps3a1.3	3.05781585302639e-13	-0.357726	0.665	0.739	5.1212299906486e-09	5	Rps3a1
Ly6c2.3	6.14264490219348e-13	-0.663902	0.292	0.394	1.02877016821936e-08	5	Ly6c2
Rpl11.2	7.03063204021697e-13	-0.284264	0.789	0.831	1.17749025409554e-08	5	Rpl11
Rpl9.3	8.41925191455595e-13	-0.350094	0.691	0.745	1.41005631064983e-08	5	Rpl9
Cct6a.3	9.1063976647638e-13	-0.627554	0.373	0.467	1.52513948089464e-08	5	Cct6a
Fth1.1	1.71853707807604e-12	0.34666	0.64	0.523	2.87820589836175e-08	5	Fth1
mt-Cytb.4	1.76581621217445e-12	-0.322596	0.802	0.866	2.95738899214976e-08	5	mt-Cytb
Btg1.1	2.03777535259487e-12	0.316875	0.538	0.409	3.41286616052589e-08	5	Btg1
Dazap2	2.95852087479107e-12	0.673426	0.255	0.167	4.95493076110008e-08	5	Dazap2
Chchd2.2	3.55286851859446e-12	0.549782	0.324	0.227	5.950344194942e-08	5	Chchd2
Cox8a.2	4.45066769889706e-12	0.513256	0.366	0.265	7.4539782621128e-08	5	Cox8a
Rpl5.2	1.01156776179476e-11	-0.31792	0.696	0.75	1.69417368745387e-07	5	Rpl5
Sec62	1.33352521704808e-11	0.637624	0.262	0.176	2.23338803351213e-07	5	Sec62
Rpl39.4	1.36191756895583e-11	-0.372319	0.656	0.706	2.28093954448722e-07	5	Rpl39
Gng5	1.57175428234585e-11	0.584863	0.28	0.191	2.63237407207283e-07	5	Gng5
A930015D03Rik.2	2.09195428302768e-11	-0.770032	0.429	0.499	3.50360503321476e-07	5	A930015D03Rik
Myl6.2	2.24753639167789e-11	0.344536	0.549	0.437	3.76417394878214e-07	5	Myl6
Gramd3.3	2.2620167184014e-11	-0.792657	0.204	0.299	3.78842559997867e-07	5	Gramd3
Psmb3	2.54470202640525e-11	0.437429	0.289	0.197	4.26186695382351e-07	5	Psmb3
Cnn2	3.73462718105462e-11	0.577893	0.258	0.173	6.25475360283028e-07	5	Cnn2
Gnas	4.01700616463182e-11	0.523242	0.274	0.185	6.72768192452538e-07	5	Gnas
Rpl24.3	8.83058648070205e-11	-0.304911	0.71	0.764	1.47894662378798e-06	5	Rpl24
Sec61g.2	1.02878328027586e-10	0.550572	0.29	0.204	1.72300623780602e-06	5	Sec61g
Elob.3	1.84142881071156e-10	0.455175	0.362	0.269	3.08402497217973e-06	5	Elob
H2-Q7.2	2.32342834949284e-10	0.439743	0.388	0.291	3.89127779973062e-06	5	H2-Q7
Hnrnpa2b1.1	2.36618423627673e-10	0.556328	0.34	0.254	3.96288535891626e-06	5	Hnrnpa2b1
Rpl26.3	2.44482915468948e-10	-0.283829	0.781	0.819	4.09459986827394e-06	5	Rpl26
Arpp19.2	3.31636967121888e-10	0.386421	0.432	0.331	5.55425592535737e-06	5	Arpp19
Slc25a5.2	3.62683073010805e-10	0.503012	0.328	0.237	6.07421610678496e-06	5	Slc25a5
Arhgdib.2	5.04536660557415e-10	0.357446	0.467	0.367	8.44997999101559e-06	5	Arhgdib
Trbc1.2	5.68699553731453e-10	0.495496	0.372	0.281	9.52458012589438e-06	5	Trbc1
Cox7c.2	1.08176548516429e-09	0.40443	0.368	0.275	1.81174083455315e-05	5	Cox7c
Cdc42	1.46935679243291e-09	0.490578	0.281	0.199	2.46087875596664e-05	5	Cdc42
Ywhaz	1.56131722584365e-09	0.524003	0.292	0.211	2.61489408984294e-05	5	Ywhaz
Ms4a6b.2	1.58511423558602e-09	0.509624	0.306	0.222	2.65474932175946e-05	5	Ms4a6b
Ubl5	1.60452378526327e-09	0.571915	0.262	0.185	2.68725643555892e-05	5	Ubl5
Hspa5.4	1.76522079245957e-09	0.32074	0.49	0.386	2.9563917832113e-05	5	Hspa5
Rpl28.2	2.60800169191649e-09	-0.423142	0.485	0.552	4.36788123362174e-05	5	Rpl28
Arpc2	3.77012650811446e-09	0.476091	0.298	0.217	6.31420787579009e-05	5	Arpc2
Lgals1.2	3.90380999642883e-09	0.570314	0.303	0.222	6.53810098201901e-05	5	Lgals1
Atp5md.3	8.99645814353051e-09	0.441468	0.343	0.259	0.000150673	5	Atp5md
Jund	1.00850961410145e-08	0.500338	0.285	0.208	0.000168905	5	Jund
Pnrc1	1.31669433416605e-08	0.397455	0.379	0.294	0.00022052	5	Pnrc1
Ndufa13.2	1.43194678305359e-08	0.444457	0.301	0.221	0.000239822	5	Ndufa13
Actg1.1	2.06786753834745e-08	0.39846	0.344	0.26	0.000346326	5	Actg1
Prkch	2.22865967903998e-08	0.427704	0.251	0.176	0.000373256	5	Prkch
Rpl36.3	2.3797501979643e-08	-0.284248	0.741	0.76	0.000398561	5	Rpl36
Cd3d.2	3.16410788348961e-08	0.31675	0.524	0.432	0.000529925	5	Cd3d
Ddx3y	4.05371514020869e-08	0.438784	0.327	0.249	0.000678916	5	Ddx3y
Ly6e.2	5.86719982666208e-08	0.416737	0.317	0.238	0.000982639	5	Ly6e
Gmfg.3	5.99263642163909e-08	0.411968	0.363	0.283	0.00100365	5	Gmfg
Hsp90ab1.4	6.12405669461948e-08	0.305364	0.56	0.475	0.00102566	5	Hsp90ab1
Rpl30.3	6.53481368778814e-08	-0.310294	0.55	0.612	0.00109445	5	Rpl30
Rps21	8.29852986638203e-08	-0.259834	0.713	0.765	0.00138984	5	Rps21
Arpc3	9.18713128285284e-08	0.445609	0.254	0.183	0.00153866	5	Arpc3
Atp5j2.2	1.05220272656911e-07	0.393681	0.298	0.222	0.00176223	5	Atp5j2
Lck.5	1.24485393204112e-07	0.354208	0.359	0.277	0.00208488	5	Lck
Cox6a1.2	1.70280701743608e-07	0.327681	0.408	0.322	0.00285186	5	Cox6a1
Mbnl1.4	1.80074229539661e-07	0.338907	0.343	0.261	0.00301588	5	Mbnl1
Srsf7.4	2.31662363662417e-07	0.377875	0.333	0.254	0.00387988	5	Srsf7
Arhgap15.5	2.71395484729193e-07	-0.701303	0.22	0.288	0.00454533	5	Arhgap15
Ndufa2.1	2.87362894135415e-07	0.42623	0.27	0.201	0.00481275	5	Ndufa2
Rps2.2	3.20207564051704e-07	-0.431818	0.354	0.425	0.00536284	5	Rps2
Arl6ip5	3.32686600040747e-07	0.41334	0.258	0.189	0.00557184	5	Arl6ip5
Gas5	3.48029788412773e-07	-0.309119	0.56	0.609	0.0058288	5	Gas5
mt-Nd3.2	3.82295915354717e-07	-0.612493	0.239	0.307	0.00640269	5	mt-Nd3
Hypk.1	6.98419972101303e-07	0.401213	0.269	0.2	0.0116971	5	Hypk
Kalrn.2	8.68667513803897e-07	-0.357532	0.456	0.51	0.0145484	5	Kalrn
Atp5h.2	9.13992046400992e-07	0.383768	0.324	0.252	0.0153075	5	Atp5h
Grik3.2	1.0792160933204e-06	0.426833	0.31	0.241	0.0180747	5	Grik3
Pim1.3	1.48129380855979e-06	-0.567541	0.212	0.278	0.0248087	5	Pim1
2410006H16Rik.1	2.49173109094586e-06	0.304607	0.387	0.311	0.0417315	5	2410006H16Rik
Rpl7.2	3.05387511370743e-06	-0.309629	0.568	0.609	0.0511463	5	Rpl7
Hnrnpf	3.24869633052492e-06	0.412807	0.252	0.19	0.0544092	5	Hnrnpf
Ndufa3.2	4.75262874795592e-06	0.404612	0.275	0.213	0.079597	5	Ndufa3
Eef1g.2	5.13048224246809e-06	-0.324502	0.281	0.352	0.0859253	5	Eef1g
Rpl36a-ps1.2	5.39920455322351e-06	-0.44699	0.253	0.317	0.0904259	5	Rpl36a-ps1
Ndufb1.1	5.46016937419299e-06	0.48404	0.254	0.195	0.0914469	5	Ndufb1
Rpl29.3	5.99048401066719e-06	-0.366222	0.349	0.414	0.100329	5	Rpl29
Srsf5.4	6.52001110643153e-06	0.276745	0.438	0.363	0.109197	5	Srsf5
Ube2d3	8.04183341237618e-06	0.348932	0.282	0.219	0.134685	5	Ube2d3
Rps18-ps5.3	9.80271113801674e-06	-0.317889	0.526	0.563	0.164176	5	Rps18-ps5
Btf3.2	9.9467192534446e-06	0.317554	0.287	0.223	0.166588	5	Btf3
Psme2.1	1.02957588274733e-05	0.358986	0.257	0.197	0.172433	5	Psme2
Zfp36l2	1.12664667736225e-05	0.33267	0.281	0.218	0.188691	5	Zfp36l2
Celf2.1	1.52023827022701e-05	0.3567	0.257	0.198	0.25461	5	Celf2
Gm14164.2	1.59415633722726e-05	-0.367907	0.374	0.429	0.266989	5	Gm14164
Myh9	1.68366342435513e-05	0.33795	0.258	0.199	0.28198	5	Myh9
Agrp.2	1.73198530698083e-05	-0.464252	0.208	0.268	0.290073	5	Agrp
Atp5e.2	2.02408505042392e-05	0.33082	0.34	0.277	0.338994	5	Atp5e
Atp5b	2.58577514424154e-05	0.388898	0.25	0.195	0.433066	5	Atp5b
Eef1b2.3	3.26025055069443e-05	-0.37834	0.368	0.422	0.546027	5	Eef1b2
Il2rb	3.64503315544571e-05	0.328258	0.255	0.197	0.61047	5	Il2rb
F630206G17Rik.2	4.28561206096714e-05	0.300104	0.297	0.237	0.717754	5	F630206G17Rik
Cox4i1.2	4.91741327988511e-05	0.299633	0.38	0.316	0.823568	5	Cox4i1
Sec61b.1	5.74113076592385e-05	0.28692	0.258	0.201	0.961525	5	Sec61b
Tbc1d2b.3	6.14162705636832e-05	-0.281485	0.42	0.475	1	5	Tbc1d2b
Atp5k.1	8.02199725368127e-05	0.308672	0.26	0.205	1	5	Atp5k
Klf6	0.000101992	0.277187	0.372	0.311	1	5	Klf6
Uqcr10.2	0.00018373	0.301137	0.274	0.221	1	5	Uqcr10
Ndufa1.2	0.000207993	0.378075	0.253	0.204	1	5	Ndufa1
Hspe1.3	0.0002105	0.34105	0.313	0.262	1	5	Hspe1
Rpl15.3	0.000266227	-0.271602	0.435	0.479	1	5	Rpl15
Rpl9-ps6.3	0.000756015	-0.274678	0.41	0.447	1	5	Rpl9-ps6
Rpl10-ps3.3	0.000814017	-0.290016	0.372	0.413	1	5	Rpl10-ps3
C9orf72.2	0.000856599	-0.384304	0.245	0.288	1	5	C9orf72
Cnot6.2	0.00103977	-0.286896	0.372	0.409	1	5	Cnot6
Cotl1.1	0.00136379	0.287919	0.268	0.224	1	5	Cotl1
Rpl10.4	0.00246654	-0.277118	0.4	0.433	1	5	Rpl10
Gm9750.3	0.00273155	-0.271831	0.407	0.438	1	5	Gm9750
Nme2.2	0.00357825	-0.28796	0.237	0.279	1	5	Nme2
1700016D06Rik.2	0.00430342	-0.327512	0.286	0.321	1	5	1700016D06Rik
Rgcc.1	0.00446802	-0.271366	0.231	0.27	1	5	Rgcc

## Sheet: DGE_TIL CD8+ T cell subclusters
	p_val	avg_log2FC	pct.1	pct.2	p_val_adj	cluster	gene
Ccl5	1.27976007424013e-123	-2.43053	0.743	0.977	2.00922331655701e-119	0	Ccl5
Tmsb4x	1.25956521921582e-111	-0.841713	1	1	1.97751739416884e-107	0	Tmsb4x
Nkg7	5.37347749195996e-110	-1.03273	0.977	1	8.43635966237714e-106	0	Nkg7
S100a6	5.39768505977932e-109	-1.67903	0.81	0.992	8.47436554385353e-105	0	S100a6
S100a4	2.15678400449908e-88	-1.25409	0.82	0.991	3.38615088706356e-84	0	S100a4
Xcl1	9.04802175481625e-81	4.63545	0.534	0.081	1.42053941550615e-76	0	Xcl1
Lgals1	7.15275868590878e-79	-0.829909	0.995	1	1.12298311368768e-74	0	Lgals1
Mt1	6.22138134721552e-75	-1.54052	0.702	0.959	9.76756871512837e-71	0	Mt1
Ccr7	1.35411496079304e-74	5.7406	0.439	0.033	2.12596048844507e-70	0	Ccr7
Rps12	2.21829409203101e-71	0.526784	1	1	3.48272172448868e-67	0	Rps12
Gzmb	3.50700119616597e-70	-1.37756	0.655	0.954	5.50599187798057e-66	0	Gzmb
Mt2	2.21138923813884e-64	-1.78245	0.411	0.798	3.47188110387797e-60	0	Mt2
Cd3g	2.49499251977673e-62	-0.895515	0.941	0.993	3.91713825604946e-58	0	Cd3g
Gm47854	1.35700319369324e-59	-1.55639	0.291	0.747	2.13049501409839e-55	0	Gm47854
AW112010	8.26467399828242e-58	-0.94966	0.926	0.995	1.29755381773034e-53	0	AW112010
Rps8	2.70713323543138e-56	0.338379	1	1	4.25019917962726e-52	0	Rps8
Plac8	1.97719871827866e-51	-1.47259	0.612	0.869	3.10420198769749e-47	0	Plac8
Rps4x	2.98950491025871e-51	0.397612	1	1	4.69352270910618e-47	0	Rps4x
Pfn1	3.27934122608221e-49	-0.545543	0.998	1	5.14856572494907e-45	0	Pfn1
Ptprcap	5.00025427395829e-49	-0.633835	0.959	0.999	7.85039921011452e-45	0	Ptprcap
Lgals3	1.75852599507664e-48	-1.64399	0.419	0.743	2.76088581227033e-44	0	Lgals3
Rplp1	8.73048325226362e-48	0.347628	1	1	1.37068587060539e-43	0	Rplp1
9330111N05Rik	1.05071853621636e-47	-0.622215	0.995	1	1.64962810185968e-43	0	9330111N05Rik
Arhgdib	1.53460940367155e-47	-0.711725	0.949	0.991	2.40933676376434e-43	0	Arhgdib
Rps26	2.41877526675892e-47	0.325999	1	1	3.79747716881151e-43	0	Rps26
Eef1b2	4.58187610365748e-45	0.523814	1	0.999	7.19354548274225e-41	0	Eef1b2
Rps21	1.7992188615762e-43	0.388268	1	1	2.82477361267463e-39	0	Rps21
Rac2	7.47147373417202e-43	-0.648419	0.961	0.989	1.17302137626501e-38	0	Rac2
Rpl12	1.07457791938715e-42	0.355666	1	1	1.68708733343783e-38	0	Rpl12
Odc1	1.33609431605929e-42	1.45228	0.763	0.48	2.09766807621308e-38	0	Odc1
Glrx	5.33020517407207e-42	-1.97646	0.19	0.535	8.36842212329315e-38	0	Glrx
Rps25	1.83803403209897e-41	0.467115	1	1	2.88571343039538e-37	0	Rps25
Tafa2	9.36614624002376e-41	2.5742	0.367	0.075	1.47048495968373e-36	0	Tafa2
Hcst	4.29671104542456e-40	-0.865566	0.792	0.947	6.74583634131656e-36	0	Hcst
Rpl5	5.2356911923802e-40	0.394679	1	1	8.22003517203692e-36	0	Rpl5
Actg1	9.50010546056859e-40	-0.546345	0.992	1	1.49151655730927e-35	0	Actg1
Mipep	1.31834306018013e-39	2.65096	0.331	0.054	2.06979860448281e-35	0	Mipep
Sh3bgrl3	1.38597018279379e-39	-0.642898	0.953	0.996	2.17597318698625e-35	0	Sh3bgrl3
H3f3b	2.14058959824937e-39	-0.52548	0.995	1	3.36072566925151e-35	0	H3f3b
Rack1	1.19432803569256e-38	0.342155	1	1	1.87509501603732e-34	0	Rack1
Myl6	1.2633954378878e-38	-0.475152	0.998	1	1.98353083748385e-34	0	Myl6
Sub1	1.37368252325201e-38	-0.742103	0.938	0.991	2.15668156150566e-34	0	Sub1
Eef1g	3.6460539880095e-38	0.653811	0.997	0.991	5.72430476117492e-34	0	Eef1g
Fxyd5	6.85987109335162e-38	-0.67172	0.913	0.985	1.0769997616562e-33	0	Fxyd5
Ecpas	3.56972670397538e-37	-1.52284	0.208	0.55	5.60447092524135e-33	0	Ecpas
Rps17	1.48938443213433e-36	0.37016	1	1	2.33833355845089e-32	0	Rps17
Rpl35a	6.64563219494659e-36	0.303605	1	1	1.04336425460661e-31	0	Rpl35a
Rpsa	1.6193293932776e-35	0.272508	1	1	2.54234714744584e-31	0	Rpsa
S100a11	5.43790544721854e-35	-0.723588	0.845	0.957	8.5375115521331e-31	0	S100a11
S100a13	4.43660477582602e-34	-0.77964	0.794	0.932	6.96546949804685e-30	0	S100a13
Rps3a1	8.26880178002444e-34	0.385232	1	1	1.29820187946384e-29	0	Rps3a1
Rpl8	7.16124090394583e-33	0.269472	1	1	1.12431482191949e-28	0	Rpl8
Hsp90ab1	9.39219588602869e-33	0.701723	0.992	0.959	1.4745747541065e-28	0	Hsp90ab1
Tspo	9.73925691455054e-33	-0.732088	0.843	0.931	1.52906333558444e-28	0	Tspo
Rps24	1.62795616793658e-32	0.27782	1	1	2.55589118366043e-28	0	Rps24
Cxcr6	2.50999843913895e-32	-1.33027	0.337	0.634	3.94069754944814e-28	0	Cxcr6
Rpl31	7.48137611406103e-32	0.280197	1	1	1.17457604990758e-27	0	Rpl31
Tnfrsf4	1.53212404659795e-31	1.93909	0.465	0.194	2.40543475315878e-27	0	Tnfrsf4
Clic1	4.38620766213217e-31	-0.668306	0.881	0.961	6.88634602954751e-27	0	Clic1
Coro1a	5.84202124619196e-31	-0.412312	0.998	1	9.17197335652137e-27	0	Coro1a
Sla2	1.70653177856007e-30	-1.20167	0.319	0.621	2.67925489233931e-26	0	Sla2
Rpl36a	7.93349654032193e-30	0.377547	1	0.999	1.24555895683054e-25	0	Rpl36a
Rps29	1.38015631201243e-29	0.306339	1	1	2.16684540985952e-25	0	Rps29
Ctsd	2.10686675212608e-29	-0.807908	0.669	0.848	3.30778080083794e-25	0	Ctsd
Rps20	3.69099388711745e-29	0.272538	1	1	5.7948604027744e-25	0	Rps20
Rpl27a	1.0622406448718e-28	0.274384	1	1	1.66771781244873e-24	0	Rpl27a
Plaat3	1.82591609978291e-28	-0.830929	0.645	0.827	2.86668827665917e-24	0	Plaat3
Rpl7	4.94173641981756e-28	0.29462	1	1	7.75852617911357e-24	0	Rpl7
Npm1	5.74440994883695e-28	0.72112	0.964	0.9	9.01872361967401e-24	0	Npm1
Eef1a1	2.57914003784237e-27	0.393545	0.998	1	4.04924985941252e-23	0	Eef1a1
Actb	3.83479685085181e-27	-0.354428	0.997	1	6.02063105583734e-23	0	Actb
Rpl6	4.21553016555461e-27	0.267357	1	1	6.61838235992075e-23	0	Rpl6
H2-D1	1.09674945174745e-26	-0.360463	0.998	1	1.72189663924349e-22	0	H2-D1
Ramp3	1.16686535158454e-26	1.95236	0.37	0.129	1.83197860198772e-22	0	Ramp3
Emb	1.47040617339439e-26	1.75162	0.444	0.192	2.30853769222919e-22	0	Emb
Cmtm7	9.49626247897353e-26	-0.859702	0.614	0.802	1.49091320919884e-21	0	Cmtm7
Cd3d	2.19005739449354e-25	-0.37758	0.995	0.999	3.43839010935486e-21	0	Cd3d
Gzmk	2.89018293310703e-25	-1.62966	0.124	0.369	4.53758720497804e-21	0	Gzmk
Rpl23	8.24325522606495e-25	0.320244	1	1	1.2941910704922e-20	0	Rpl23
Trac	1.11515055191976e-24	-0.716553	0.802	0.901	1.75078636651403e-20	0	Trac
Fhod3	1.22245556739681e-24	2.3222	0.265	0.064	1.91925524081298e-20	0	Fhod3
Cd7	2.85163131131506e-24	-1.94994	0.105	0.337	4.47706115876465e-20	0	Cd7
Itm2b	3.37382777779616e-24	-0.712815	0.761	0.871	5.29690961113998e-20	0	Itm2b
Nrn1	4.12945851811593e-24	2.39398	0.329	0.115	6.48324987344201e-20	0	Nrn1
Rpl28	8.54930520329258e-24	0.317118	1	1	1.34224091691693e-19	0	Rpl28
Rpl14	8.71869773466373e-24	0.250865	1	1	1.36883554434221e-19	0	Rpl14
Cd8b1	9.85218922819588e-24	-0.627281	0.885	0.953	1.54679370882675e-19	0	Cd8b1
Rplp2	2.68254796158458e-23	0.250571	1	1	4.2116002996878e-19	0	Rplp2
Bmpr1a	4.15034684686615e-23	-1.79389	0.103	0.329	6.51604454957985e-19	0	Bmpr1a
Abcb9	4.61519661851723e-23	-0.97909	0.203	0.458	7.24585869107205e-19	0	Abcb9
Gstp3	6.34299199196519e-23	-1.17063	0.268	0.527	9.95849742738535e-19	0	Gstp3
Il2rb	1.02597293527489e-22	-0.563029	0.83	0.95	1.61077750838157e-18	0	Il2rb
Rpl36a-ps1	1.11121499832372e-22	0.421412	1	0.988	1.74460754736824e-18	0	Rpl36a-ps1
Hspe1	2.70473585008438e-22	0.550793	0.954	0.889	4.24643528463247e-18	0	Hspe1
Selenow	3.23016069130447e-22	-0.525363	0.864	0.928	5.07135228534802e-18	0	Selenow
Pkp3	3.57219367179291e-22	-1.61182	0.157	0.388	5.60834406471487e-18	0	Pkp3
Ppp1r18	7.59583794023036e-22	-1.18977	0.209	0.466	1.19254655661617e-17	0	Ppp1r18
mt-Cytb	9.47567582829463e-22	0.507787	0.997	0.977	1.48768110504226e-17	0	mt-Cytb
Sdf4	1.07509097174723e-21	1.03621	0.815	0.621	1.68789282564315e-17	0	Sdf4
Cotl1	1.63590773797127e-21	-0.485055	0.925	0.966	2.5683751486149e-17	0	Cotl1
Psmb9	2.99620920422723e-21	-0.520529	0.889	0.946	4.70404845063676e-17	0	Psmb9
Cul3	3.41400643314748e-21	-1.26189	0.19	0.434	5.35999010004154e-17	0	Cul3
Cox4i1	3.56205912841084e-21	-0.275353	1	1	5.59243283160502e-17	0	Cox4i1
Zgpat	9.73334905743484e-21	-0.751564	0.632	0.789	1.52813580201727e-16	0	Zgpat
Ubb	1.88520428958735e-20	-0.350916	0.998	1	2.95977073465214e-16	0	Ubb
Cfl1	1.91638217836762e-20	-0.299255	1	1	3.00872002003716e-16	0	Cfl1
Psmb10	2.36732978410712e-20	-0.634877	0.741	0.847	3.71670776104818e-16	0	Psmb10
Psmb8	3.32194368705838e-20	-0.407995	0.977	1	5.21545158868165e-16	0	Psmb8
Calm1	4.16016128356276e-20	-0.347741	0.995	0.999	6.53145321519354e-16	0	Calm1
Junb	9.05217095617807e-20	1.22528	0.62	0.434	1.42119084011996e-15	0	Junb
Cd3e	2.01780062341618e-19	-0.483315	0.813	0.917	3.16794697876341e-15	0	Cd3e
Ankrd50	2.83225524229802e-19	-1.58133	0.11	0.312	4.4466407304079e-15	0	Ankrd50
Rpl30	6.29042458385251e-19	0.400925	0.995	0.993	9.87596659664844e-15	0	Rpl30
Wdr95	6.65985052812471e-19	-1.78645	0.088	0.279	1.04559653291558e-14	0	Wdr95
Cnot6	1.06772600790625e-18	0.435139	0.992	0.962	1.67632983241281e-14	0	Cnot6
Rbm3	1.15662548102806e-18	-0.409359	0.951	0.985	1.81590200521405e-14	0	Rbm3
Rpl22	1.42317674727214e-18	0.281593	0.998	0.999	2.23438749321727e-14	0	Rpl22
Zbp1	1.515785814787e-18	-1.1433	0.254	0.486	2.3797837292156e-14	0	Zbp1
Trbc2	1.76698026424485e-18	-0.343153	0.989	0.996	2.77415901486442e-14	0	Trbc2
1110038B12Rik	2.94827335799319e-18	1.37198	0.36	0.16	4.6287891720493e-14	0	1110038B12Rik
Ifngr1	6.773940966953e-18	-0.699818	0.509	0.714	1.06350873181162e-13	0	Ifngr1
Id2	7.83563899189609e-18	-0.711	0.705	0.835	1.23019532172769e-13	0	Id2
Lime1	4.99370636025259e-17	-0.720351	0.653	0.782	7.84011898559657e-13	0	Lime1
Gng2	5.71338997717137e-17	-0.931455	0.375	0.589	8.97002226415905e-13	0	Gng2
Rpl10-ps3	6.26415719785108e-17	0.262826	1	1	9.8347268006262e-13	0	Rpl10-ps3
Nrgn	8.1970056198948e-17	1.22677	0.496	0.31	1.28692988232348e-12	0	Nrgn
mt-Atp6	1.00336624027528e-16	0.328791	0.998	0.999	1.57528499723219e-12	0	mt-Atp6
Tmem254	2.95974113527485e-16	-0.963992	0.336	0.533	4.64679358238151e-12	0	Tmem254
mt-Nd5	3.690648797699e-16	0.725762	0.692	0.482	5.79431861238743e-12	0	mt-Nd5
Gmfg	3.82617761164063e-16	-0.565682	0.789	0.885	6.00709885027579e-12	0	Gmfg
Ppp1ca	5.54932749085999e-16	-0.406261	0.921	0.969	8.71244416065019e-12	0	Ppp1ca
Elob	6.88451912231752e-16	-0.319365	0.975	0.996	1.08086950220385e-11	0	Elob
Gm8797	8.28872178457122e-16	-0.38537	0.974	0.988	1.30132932017768e-11	0	Gm8797
Rpl29	1.0027830879354e-15	0.39914	0.971	0.954	1.57436944805859e-11	0	Rpl29
mt-Nd4	1.79018340171505e-15	0.487172	0.974	0.94	2.81058794069262e-11	0	mt-Nd4
Rpl10	2.00715808716952e-15	0.256735	1	1	3.15123819685615e-11	0	Rpl10
Arpc2	2.30330133418105e-15	-0.418474	0.908	0.95	3.61618309466425e-11	0	Arpc2
Sh2d2a	2.96236302966421e-15	-0.486751	0.812	0.904	4.65090995657280e-11	0	Sh2d2a
Npc2	2.98965678623227e-15	-0.709106	0.542	0.701	4.69376115438467e-11	0	Npc2
Gm53028	3.93346694031074e-15	-0.345869	0.982	0.978	6.17554309628786e-11	0	Gm53028
Cd200	3.95636468281417e-15	1.92066	0.28	0.119	6.21149255201825e-11	0	Cd200
Ctla2a	4.21421771572147e-15	-0.750426	0.35	0.564	6.61632181368271e-11	0	Ctla2a
Pabpc1	5.8383018246135e-15	0.420469	0.984	0.97	9.16613386464319e-11	0	Pabpc1
Rpl21	6.04956097346697e-15	0.352041	0.997	0.999	9.49781072834313e-11	0	Rpl21
Emp3	7.43861415412783e-15	-0.830821	0.553	0.688	1.16786242219807e-10	0	Emp3
Sult2b1	8.33491755234118e-15	-1.25287	0.126	0.301	1.30858205571757e-10	0	Sult2b1
Oaz1	1.15216505281918e-14	-0.275953	1	1	1.80889913292611e-10	0	Oaz1
Gas5	1.16421309138541e-14	0.514341	0.984	0.943	1.82781455347509e-10	0	Gas5
Cbfa2t2	1.1970491540801e-14	-1.32406	0.092	0.255	1.87936717190576e-10	0	Cbfa2t2
Adgb	1.48788735089493e-14	0.332725	0.995	0.993	2.33598314090505e-10	0	Adgb
Litaf	2.14934668059337e-14	-0.65912	0.547	0.72	3.37447428853159e-10	0	Litaf
Chd2	4.7382397133829e-14	1.42361	0.321	0.156	7.43903635001116e-10	0	Chd2
Ddit3	5.6539348173603e-14	-1.52961	0.11	0.27	8.87667766325566e-10	0	Ddit3
Ubl5	5.70696270312966e-14	-0.42198	0.887	0.939	8.95993144391356e-10	0	Ubl5
Tma7	8.88306283250903e-14	-0.298233	0.982	0.991	1.39464086470392e-09	0	Tma7
Itgb1	1.0452070368176e-13	1.60635	0.259	0.108	1.64097504780363e-09	0	Itgb1
Cd52	1.06524969926136e-13	-0.367148	0.993	0.997	1.67244202784033e-09	0	Cd52
H2az2	1.40277863375837e-13	-0.635852	0.718	0.82	2.20236245500063e-09	0	H2az2
Snhg15	1.79831941744185e-13	1.64256	0.272	0.121	2.82336148538371e-09	0	Snhg15
Ifi27	2.95257572822405e-13	-0.652547	0.594	0.724	4.63554389331176e-09	0	Ifi27
Impdh2	3.23687921550757e-13	0.718513	0.617	0.457	5.08190036834688e-09	0	Impdh2
Lat	3.57485789914997e-13	-0.54961	0.64	0.774	5.61252690166545e-09	0	Lat
2310001H17Rik	4.44019833985553e-13	1.6929	0.293	0.142	6.97111139357318e-09	0	2310001H17Rik
Ccl4	4.50892667549743e-13	-0.265888	0.129	0.304	7.07901488053097e-09	0	Ccl4
Crlf2	4.73453884362013e-13	-0.930181	0.216	0.402	7.43322598448361e-09	0	Crlf2
Vasp	5.12316207343219e-13	-0.653551	0.494	0.654	8.04336445528854e-09	0	Vasp
Ech1	5.35864023407675e-13	-0.819275	0.388	0.554	8.4130651675005e-09	0	Ech1
Arpc4	6.17186565514309e-13	-0.560746	0.632	0.771	9.68982907857465e-09	0	Arpc4
Prdx5	6.67313299548753e-13	-0.621669	0.537	0.682	1.04768188029154e-08	0	Prdx5
mt-Nd2	7.18483283706181e-13	0.408689	0.985	0.97	1.1280187554187e-08	0	mt-Nd2
Traf1	9.06776920160677e-13	1.30057	0.293	0.138	1.42363976465226e-08	0	Traf1
Pabpc4	1.45323035460889e-12	0.953718	0.48	0.308	2.28157165673596e-08	0	Pabpc4
Crip1	1.76075501569854e-12	-0.474929	0.956	0.982	2.76438537464671e-08	0	Crip1
Thy1	2.01251221528771e-12	-0.39448	0.902	0.949	3.1596441780017e-08	0	Thy1
Ide	2.12436309209397e-12	0.293101	0.997	0.993	3.33525005458753e-08	0	Ide
Pebp1	2.28954969850208e-12	0.618355	0.714	0.581	3.59459302664826e-08	0	Pebp1
Gabarap	2.9475458044209e-12	-0.481605	0.653	0.783	4.62764691294082e-08	0	Gabarap
Ly6a	2.9949670588782e-12	-0.399761	0.786	0.904	4.70209828243878e-08	0	Ly6a
Vim	3.01693453420986e-12	-0.439367	0.705	0.816	4.73658721870948e-08	0	Vim
Nme2	3.04239679916194e-12	0.329118	0.995	0.991	4.77656297468424e-08	0	Nme2
Gzma	3.33336565472736e-12	-1.80426	0.106	0.252	5.23338407792195e-08	0	Gzma
Nop10	3.93316095911132e-12	0.587922	0.773	0.627	6.17506270580477e-08	0	Nop10
Capzb	4.07115083534215e-12	-0.410941	0.907	0.908	6.39170681148718e-08	0	Capzb
Laptm5	4.74494580161165e-12	-0.372079	0.815	0.897	7.44956490853029e-08	0	Laptm5
Bzw2	7.50051475893754e-12	1.3064	0.268	0.126	1.17758081715319e-07	0	Bzw2
Fam162a	9.37958478324624e-12	0.784871	0.599	0.443	1.47259481096966e-07	0	Fam162a
Dapk1	1.02537004164573e-11	-0.316373	0.971	0.986	1.60983096538379e-07	0	Dapk1
Cdc42	1.22382109137003e-11	-0.374202	0.815	0.885	1.92139911345094e-07	0	Cdc42
mt-Nd3	1.74506730662519e-11	0.470572	0.887	0.81	2.73975567140156e-07	0	mt-Nd3
Hmgn1	1.93571121262821e-11	1.17214	0.295	0.149	3.03906660382629e-07	0	Hmgn1
Nup210l	2.44252797068333e-11	0.522376	0.707	0.545	3.83476891397283e-07	0	Nup210l
Hmgb2	2.51193009954883e-11	-0.517741	0.9	0.958	3.94373025629167e-07	0	Hmgb2
C1qbp	2.76528472378628e-11	0.991455	0.44	0.293	4.34149701634446e-07	0	C1qbp
Btbd9	2.97001168311647e-11	0.297513	0.993	0.976	4.66291834249286e-07	0	Btbd9
Zfas1	2.99649696191577e-11	0.59938	0.727	0.577	4.70450023020776e-07	0	Zfas1
Ptpn18	3.84333884215714e-11	-0.381078	0.928	0.953	6.03404198218671e-07	0	Ptpn18
Rpa2	4.78778948831091e-11	-0.840496	0.355	0.512	7.51682949664813e-07	0	Rpa2
Gm34821	5.62789342017409e-11	-0.268445	0.993	0.999	8.83579266967332e-07	0	Gm34821
Gadd45b	7.63893349154303e-11	1.38466	0.29	0.153	1.19931255817226e-06	0	Gadd45b
Etfb	7.82794136926795e-11	-0.483265	0.694	0.795	1.22898679497507e-06	0	Etfb
Ctsb	8.30539013987266e-11	-0.569959	0.534	0.672	1.30394625196001e-06	0	Ctsb
Lsp1	8.80528685003784e-11	-0.529805	0.648	0.756	1.38243003545594e-06	0	Lsp1
Mt3	1.00375370300499e-10	-1.10011	0.126	0.27	1.57589331371784e-06	0	Mt3
Ctsw	1.14952936887299e-10	-0.558029	0.599	0.721	1.8047611091306e-06	0	Ctsw
Cd247	1.6263066135784e-10	-0.799146	0.322	0.477	2.55330138331809e-06	0	Cd247
Ndufb7	1.76217476583302e-10	-0.331405	0.941	0.965	2.76661438235784e-06	0	Ndufb7
Cox5b	2.00577702189377e-10	-0.346135	0.915	0.943	3.14906992437322e-06	0	Cox5b
Tmem256	2.10725132733051e-10	-0.392442	0.83	0.878	3.3083845839089e-06	0	Tmem256
Cd8a	2.37439915199064e-10	-0.423065	0.784	0.836	3.7278066686253e-06	0	Cd8a
Psenen	2.60077056151582e-10	-0.478032	0.697	0.776	4.08320978157984e-06	0	Psenen
Bhlhe40	2.90618021422692e-10	1.06094	0.412	0.276	4.56270293633627e-06	0	Bhlhe40
Cnn2	3.09711430187168e-10	-0.43028	0.809	0.852	4.86246945393854e-06	0	Cnn2
Clta	3.35182929912617e-10	-0.487226	0.66	0.76	5.26237199962808e-06	0	Clta
S100a10	3.74685891724605e-10	-0.299067	0.943	0.977	5.88256850007631e-06	0	S100a10
Ap2s1	4.19505594133806e-10	-0.443343	0.673	0.778	6.58623782790076e-06	0	Ap2s1
Cyba	4.77785957428364e-10	-0.308631	0.949	0.97	7.50123953162532e-06	0	Cyba
Agbl4	5.37670082699588e-10	-0.76708	0.144	0.29	8.44142029838353e-06	0	Agbl4
Tpd52l1	5.38693894952721e-10	-0.618509	0.529	0.637	8.45749415075771e-06	0	Tpd52l1
Txn1	5.56559543144297e-10	-0.264186	0.99	0.999	8.73798482736547e-06	0	Txn1
Tnfrsf18	5.66996669409271e-10	0.623088	0.692	0.575	8.90184770972556e-06	0	Tnfrsf18
Slc22a27	7.60685257101769e-10	0.285461	0.99	0.98	1.19427585364978e-05	0	Slc22a27
Tomm5	9.0646081353965e-10	0.675145	0.627	0.499	1.42314347725725e-05	0	Tomm5
Calm3	9.41652422472552e-10	-0.43881	0.727	0.797	1.47839430328191e-05	0	Calm3
Bcl2a1b	1.15866457346053e-09	0.707415	0.622	0.503	1.81910338033303e-05	0	Bcl2a1b
Stmn1	1.4075811062283e-09	-0.672904	0.589	0.683	2.20990233677843e-05	0	Stmn1
Jpt1	1.43244980556179e-09	-0.508032	0.786	0.82	2.24894619473201e-05	0	Jpt1
Slc25a3	1.51803571858879e-09	0.341685	0.938	0.864	2.3833160781844e-05	0	Slc25a3
Arsb	1.56622797815783e-09	-0.948631	0.19	0.335	2.4589779257078e-05	0	Arsb
Crem	1.68651772252837e-09	-0.661173	0.422	0.566	2.64783282436954e-05	0	Crem
Mrpl54	1.83195550727228e-09	-0.445426	0.599	0.715	2.87617014641747e-05	0	Mrpl54
Gnai2	1.88284416442404e-09	-0.395077	0.789	0.847	2.95606533814575e-05	0	Gnai2
Pgam1	1.88990839719476e-09	0.539749	0.643	0.491	2.96715618359577e-05	0	Pgam1
Atp5o	2.62571328874633e-09	-0.298524	0.933	0.959	4.12236986333174e-05	0	Atp5o
Eif5a	3.04549685454039e-09	0.39427	0.985	0.989	4.78143006162841e-05	0	Eif5a
Prr13	3.06692308135492e-09	-0.667323	0.457	0.579	4.81506923772723e-05	0	Prr13
Park7	4.09329809112446e-09	-0.421891	0.755	0.813	6.4264780030654e-05	0	Park7
Sod1	4.15268527652621e-09	0.452603	0.755	0.614	6.51971588414615e-05	0	Sod1
Ndufa13	5.81382778398224e-09	-0.331623	0.856	0.893	9.12770962085212e-05	0	Ndufa13
Leprotl1	7.13821912712929e-09	-0.641907	0.375	0.518	0.00011207	0	Leprotl1
Anks1b	7.98124089554243e-09	-0.382471	0.823	0.862	0.000125305	0	Anks1b
Gm35769	9.30070418602481e-09	-0.948052	0.149	0.278	0.000146021	0	Gm35769
Lck	9.38862785676355e-09	-0.545087	0.579	0.672	0.000147401	0	Lck
Ube2c	9.67354538672389e-09	-0.748904	0.313	0.454	0.000151875	0	Ube2c
Ctsa	1.05319711670331e-08	-0.777107	0.234	0.377	0.000165352	0	Ctsa
Tmbim6	1.32889196534006e-08	-0.354599	0.797	0.846	0.000208636	0	Tmbim6
Cd82	1.58723526251831e-08	0.491605	0.714	0.587	0.000249196	0	Cd82
H2-Q7	1.65289761251784e-08	-0.322095	0.908	0.934	0.000259505	0	H2-Q7
Srsf3	1.65590071347627e-08	-0.380223	0.797	0.854	0.000259976	0	Srsf3
Ftl1-ps1	1.94198187336518e-08	-0.348778	0.807	0.862	0.000304891	0	Ftl1-ps1
Cct3	2.21927428979175e-08	0.785788	0.381	0.249	0.000348426	0	Cct3
Rgs16	2.24364158115124e-08	-0.461686	0.265	0.428	0.000352252	0	Rgs16
Lgals3bp	3.10562887777524e-08	-0.83323	0.154	0.28	0.000487584	0	Lgals3bp
Pycard	3.28544216020935e-08	-0.441605	0.671	0.762	0.000515814	0	Pycard
Pgls	3.30982926846276e-08	-0.453284	0.684	0.748	0.000519643	0	Pgls
Mif	3.38881961614352e-08	0.351641	0.987	0.991	0.000532045	0	Mif
H2-T22	3.64052252546286e-08	-0.62764	0.445	0.561	0.000571562	0	H2-T22
Phf11b	3.92681233295228e-08	-0.967603	0.151	0.274	0.00061651	0	Phf11b
Gimap4	3.98586447422272e-08	-0.650147	0.36	0.499	0.000625781	0	Gimap4
F630206G17Rik	4.22543773953054e-08	-0.359533	0.809	0.847	0.000663394	0	F630206G17Rik
Ly6e	4.40957189798821e-08	0.294876	0.923	0.844	0.000692303	0	Ly6e
Mrps6	5.39781079984109e-08	0.994914	0.283	0.165	0.000847456	0	Mrps6
Arpc1b	7.14753547458996e-08	-0.31446	0.913	0.938	0.00112216	0	Arpc1b
Atp1a1	7.21040408087604e-08	0.781813	0.36	0.232	0.00113203	0	Atp1a1
Tap1	8.51762010705856e-08	-0.621618	0.365	0.5	0.00133727	0	Tap1
Prf1	9.53433733621259e-08	-0.584187	0.177	0.309	0.00149689	0	Prf1
Hnrnpab	9.87993822724246e-08	0.672408	0.535	0.436	0.00155115	0	Hnrnpab
Sh2d1a	1.03548350707586e-07	-0.466622	0.363	0.514	0.00162571	0	Sh2d1a
Nrg1	1.08664980466984e-07	0.273273	0.957	0.888	0.00170604	0	Nrg1
Pet100	1.21500291029396e-07	-0.4103	0.663	0.737	0.00190755	0	Pet100
Sntg1	1.43246455269266e-07	-0.501942	0.455	0.577	0.00224897	0	Sntg1
Hspa8	1.54746915979819e-07	0.309414	0.993	0.986	0.00242953	0	Hspa8
Bloc1s1	1.65684846239292e-07	-0.840533	0.226	0.347	0.00260125	0	Bloc1s1
Stard3nl	2.03965128568008e-07	-0.835265	0.167	0.283	0.00320225	0	Stard3nl
Ftl1	2.09692975382666e-07	-0.309916	0.867	0.919	0.00329218	0	Ftl1
Lamtor4	2.09885073500658e-07	-0.488134	0.596	0.673	0.0032952	0	Lamtor4
Cck	2.20080538780883e-07	0.928333	0.308	0.194	0.00345526	0	Cck
Psmb2	2.27958263047792e-07	-0.399977	0.717	0.804	0.00357894	0	Psmb2
Bcl2a1d	2.62645238214065e-07	0.734322	0.581	0.488	0.00412353	0	Bcl2a1d
Rgs2	2.67340959788162e-07	0.546507	0.597	0.461	0.00419725	0	Rgs2
Mpc1	3.1113568758678e-07	0.69294	0.488	0.374	0.00488483	0	Mpc1
Cox17	3.38044816409183e-07	0.479108	0.897	0.837	0.0053073	0	Cox17
Efhd2	3.38439022521423e-07	-0.546979	0.36	0.491	0.00531349	0	Efhd2
Nabp1	3.93149521703064e-07	-0.631464	0.219	0.343	0.00617245	0	Nabp1
Supt4a	4.21867757365069e-07	-0.452301	0.556	0.661	0.00662332	0	Supt4a
Arl6ip1	4.46074322835909e-07	-0.65148	0.457	0.557	0.00700337	0	Arl6ip1
Ddah1	4.94449654168601e-07	0.305615	0.903	0.87	0.00776286	0	Ddah1
Selplg	5.07782122018714e-07	-0.335748	0.736	0.797	0.00797218	0	Selplg
Commd3	5.51723383099888e-07	-0.723668	0.241	0.363	0.00866206	0	Commd3
Dynlrb1	5.93900468415368e-07	-0.335858	0.777	0.822	0.00932424	0	Dynlrb1
mt-Nd1	6.14096904815299e-07	0.2748	0.985	0.982	0.00964132	0	mt-Nd1
Hmgn2-ps	6.29788874499738e-07	-0.567087	0.601	0.667	0.00988769	0	Hmgn2-ps
Gm47283	6.34096071399001e-07	0.78129	0.344	0.23	0.00995531	0	Gm47283
Krtcap2	6.37153249931924e-07	-0.323478	0.805	0.843	0.0100033	0	Krtcap2
Mrps16	7.72440933798239e-07	-0.357087	0.651	0.752	0.0121273	0	Mrps16
Phb	8.28263413389611e-07	0.561125	0.511	0.398	0.0130037	0	Phb
Arf4	8.71148840559952e-07	0.643124	0.453	0.337	0.013677	0	Arf4
Ifi35	8.72633370554717e-07	-0.731764	0.219	0.336	0.0137003	0	Ifi35
Cd2	8.75842940989393e-07	-0.456077	0.622	0.69	0.0137507	0	Cd2
Herpud1	9.06257709473953e-07	-0.776879	0.147	0.257	0.0142282	0	Herpud1
Vps28	9.98168500584129e-07	-0.438045	0.561	0.653	0.0156712	0	Vps28
Cct2	1.04914489003348e-06	0.488318	0.589	0.476	0.0164716	0	Cct2
Pa2g4	1.09516684669596e-06	0.604737	0.481	0.363	0.0171941	0	Pa2g4
Auh	1.17939707859405e-06	-0.804277	0.151	0.257	0.0185165	0	Auh
Cct6a	1.41577493146488e-06	0.710805	0.543	0.439	0.0222277	0	Cct6a
Pld3	1.44986707905552e-06	-0.477678	0.375	0.512	0.0227629	0	Pld3
Snhg1	1.50469808848047e-06	0.736729	0.342	0.233	0.0236238	0	Snhg1
Tmem50a	1.65857973982567e-06	-0.371408	0.637	0.728	0.0260397	0	Tmem50a
Ubac2	1.77437415523453e-06	1.10118	0.25	0.153	0.0278577	0	Ubac2
Cmc2	1.79778214133317e-06	-0.715806	0.224	0.336	0.0282252	0	Cmc2
Rnaset2b	1.84519288254373e-06	-0.453258	0.573	0.659	0.0289695	0	Rnaset2b
Ttll3	1.8745900050995e-06	-0.46505	0.548	0.63	0.0294311	0	Ttll3
Tpst2	1.88171175371363e-06	-0.700585	0.177	0.289	0.0295429	0	Tpst2
Odad1	2.12622520484257e-06	-0.293425	0.774	0.822	0.0333817	0	Odad1
Txnip	2.23020587808495e-06	-0.658839	0.203	0.318	0.0350142	0	Txnip
Hmgn2	2.80706218575272e-06	-0.46185	0.612	0.69	0.0440709	0	Hmgn2
Pttg1	2.84894507062784e-06	-0.518605	0.3	0.423	0.0447284	0	Pttg1
Churc1	3.01630105506217e-06	-0.717135	0.18	0.29	0.0473559	0	Churc1
Snhg6	3.22676443319374e-06	0.457417	0.604	0.5	0.0506602	0	Snhg6
Ndufb11	3.76461163459276e-06	-0.263071	0.885	0.9	0.0591044	0	Ndufb11
Ccnb2	4.12431733262307e-06	-0.809587	0.208	0.312	0.0647518	0	Ccnb2
Tsc22d4	4.60291981836791e-06	-0.684847	0.151	0.255	0.0722658	0	Tsc22d4
Rbx1	4.68745246328372e-06	-0.269225	0.753	0.821	0.073593	0	Rbx1
Nop56	4.90385896455354e-06	0.86236	0.306	0.207	0.0769906	0	Nop56
Spidr	4.960399070297e-06	0.873686	0.388	0.282	0.0778783	0	Spidr
Tap2	5.05387676748095e-06	-0.680941	0.219	0.327	0.0793459	0	Tap2
Eef2	5.13232791096795e-06	0.261256	0.987	0.981	0.0805775	0	Eef2
Ryr3	5.4023564399398e-06	0.67729	0.39	0.289	0.084817	0	Ryr3
Cript	5.44217901102741e-06	-0.604403	0.262	0.375	0.0854422	0	Cript
Yjefn3	5.7315499588099e-06	-0.2764	0.856	0.87	0.0899853	0	Yjefn3
Mrps18c	5.76275379711178e-06	-0.43463	0.53	0.63	0.0904752	0	Mrps18c
Atp5c1	5.94643258743565e-06	-0.251293	0.876	0.915	0.093359	0	Atp5c1
Cenpw	6.07714991224769e-06	-0.491579	0.327	0.451	0.0954113	0	Cenpw
Grm8	6.37403858121034e-06	-0.757798	0.165	0.267	0.100072	0	Grm8
Ms4a6b	6.42666452527243e-06	-0.468611	0.516	0.61	0.100899	0	Ms4a6b
Irf8	6.77130821345263e-06	-0.723106	0.301	0.407	0.10631	0	Irf8
Taldo1	6.92963731339917e-06	-0.345952	0.676	0.747	0.108795	0	Taldo1
Srp14	7.51634764231877e-06	-0.393749	0.578	0.661	0.118007	0	Srp14
Pax6os1	7.61176571230859e-06	0.473546	0.532	0.43	0.119505	0	Pax6os1
Mrto4	8.11697450435777e-06	0.73188	0.314	0.215	0.127436	0	Mrto4
Zyx	8.24557742866323e-06	-0.441113	0.286	0.411	0.129456	0	Zyx
Hnrnpa1	8.94933761275518e-06	0.297951	0.908	0.858	0.140505	0	Hnrnpa1
Cenpx	9.19035849612772e-06	-0.525508	0.38	0.485	0.144289	0	Cenpx
Gimap7	1.04230411115652e-05	-0.64682	0.188	0.293	0.163642	0	Gimap7
Tbc1d22b	1.0911119258056e-05	0.801819	0.388	0.28	0.171305	0	Tbc1d22b
H13	1.12051908934648e-05	-0.381331	0.56	0.645	0.175921	0	H13
Mapkap1	1.13296565296669e-05	0.389664	0.655	0.553	0.177876	0	Mapkap1
Grik3	1.30637341866133e-05	-0.260706	0.802	0.843	0.205101	0	Grik3
Eapp	1.34296702923459e-05	-0.65765	0.195	0.298	0.210846	0	Eapp
Cope	1.35329570339929e-05	-0.414312	0.542	0.623	0.212467	0	Cope
Vdac1	1.37110135191486e-05	0.613036	0.286	0.184	0.215263	0	Vdac1
Psme2b	1.39503828524637e-05	-0.288793	0.804	0.824	0.219021	0	Psme2b
Plcb1	1.40314428499447e-05	0.259143	0.908	0.86	0.220294	0	Plcb1
Bscl2	1.42644398695821e-05	-0.561335	0.218	0.325	0.223952	0	Bscl2
Rab1b	1.42949917797554e-05	-0.462519	0.342	0.454	0.224431	0	Rab1b
Pnpla7	1.58736365487987e-05	0.302145	0.858	0.741	0.249216	0	Pnpla7
Ccdc12	1.66425863761726e-05	-0.478831	0.383	0.491	0.261289	0	Ccdc12
Lamtor2	1.66836910883694e-05	-0.436343	0.457	0.562	0.261934	0	Lamtor2
Isg15	1.69788608231357e-05	-0.92951	0.203	0.304	0.266568	0	Isg15
Isca1	1.75418033512333e-05	-0.612074	0.226	0.332	0.275406	0	Isca1
Suclg1	1.86420151096915e-05	0.622033	0.306	0.206	0.29268	0	Suclg1
Ppa1	1.87223872284378e-05	0.746641	0.331	0.238	0.293941	0	Ppa1
Snhg8	1.94665930135157e-05	0.504662	0.522	0.439	0.305626	0	Snhg8
Rer1	1.9711042741996e-05	-0.45641	0.509	0.583	0.309463	0	Rer1
Aldoa	1.97317423219422e-05	-0.279396	0.935	0.94	0.309788	0	Aldoa
Dmd	2.29452332059688e-05	-0.345218	0.198	0.298	0.36024	0	Dmd
Slc35f3	2.31717334527601e-05	0.275408	0.779	0.684	0.363796	0	Slc35f3
Cct7	2.31763394233032e-05	0.46446	0.578	0.484	0.363869	0	Cct7
Tnfaip3	2.37110826612732e-05	0.674547	0.355	0.26	0.372264	0	Tnfaip3
Ubl4a	2.39405020155499e-05	-0.676568	0.278	0.377	0.375866	0	Ubl4a
Spc24	2.40111878715256e-05	-0.537616	0.309	0.412	0.376976	0	Spc24
Rnf114	2.73363158831455e-05	-0.667334	0.209	0.306	0.42918	0	Rnf114
Tmem134	3.083119135786e-05	-0.509477	0.322	0.42	0.48405	0	Tmem134
Septin1	3.0921365138666e-05	-0.447915	0.48	0.561	0.485465	0	Septin1
Med10	3.0966421087239e-05	-0.421616	0.337	0.446	0.486173	0	Med10
Rab8a	3.39040458821613e-05	-0.507222	0.275	0.378	0.532294	0	Rab8a
Commd7	3.39156130117468e-05	-0.567947	0.191	0.29	0.532475	0	Commd7
Limd2	3.42631615327056e-05	0.283504	0.7	0.581	0.537932	0	Limd2
Dnajb6	3.56496496153929e-05	-0.529282	0.296	0.401	0.559699	0	Dnajb6
Hspd1	3.66388723222364e-05	0.917575	0.331	0.245	0.57523	0	Hspd1
Ncl	3.72959435996179e-05	0.360746	0.807	0.734	0.585546	0	Ncl
Ptpn7	3.8747850452264e-05	-0.791682	0.169	0.256	0.608341	0	Ptpn7
Gm12185	4.00957138049508e-05	-0.25816	0.856	0.871	0.629503	0	Gm12185
Ifitm3	4.10439759115677e-05	-0.737012	0.196	0.29	0.64439	0	Ifitm3
Prkch	4.29047926117845e-05	-0.415228	0.283	0.397	0.673605	0	Prkch
Uqcc2	4.30021086658636e-05	-0.278542	0.723	0.775	0.675133	0	Uqcc2
Eif3f	4.41350513976407e-05	0.352999	0.736	0.649	0.69292	0	Eif3f
Phb2	4.49308034068942e-05	0.485818	0.543	0.469	0.705414	0	Phb2
Dpm3	5.89002249580521e-05	-0.339795	0.65	0.699	0.924734	0	Dpm3
Arf5	6.08910216676693e-05	-0.386422	0.535	0.612	0.955989	0	Arf5
Reep5	6.13121842794315e-05	-0.259883	0.779	0.802	0.962601	0	Reep5
Serbp1	6.28725610764574e-05	0.314447	0.845	0.799	0.987099	0	Serbp1
Arpc5	6.6038490955693e-05	-0.330422	0.722	0.76	1	0	Arpc5
Gng5	6.85149996479056e-05	-0.322029	0.697	0.747	1	0	Gng5
Atp6v0d1	7.1857216034573e-05	-0.514148	0.249	0.347	1	0	Atp6v0d1
Atp6v1f	7.52405753537904e-05	-0.262017	0.823	0.854	1	0	Atp6v1f
Arl6ip5	7.6260754844888e-05	-0.47644	0.291	0.39	1	0	Arl6ip5
Hsp90aa1	7.76451002695601e-05	0.60782	0.48	0.398	1	0	Hsp90aa1
Tinf2	8.05878854957537e-05	-0.583642	0.188	0.282	1	0	Tinf2
H2-T23	8.90152527659827e-05	-0.319147	0.573	0.654	1	0	H2-T23
Mrpl30	8.93203278533114e-05	-0.416661	0.489	0.566	1	0	Mrpl30
Lockd	9.36455578919922e-05	-0.471404	0.373	0.47	1	0	Lockd
Map1lc3b	9.52633603353846e-05	-0.348461	0.702	0.747	1	0	Map1lc3b
Wdr1	9.60577363561543e-05	-0.395388	0.403	0.504	1	0	Wdr1
Calr	9.73472741765319e-05	0.396909	0.705	0.625	1	0	Calr
Tmem222	0.000101435	-0.536253	0.198	0.291	1	0	Tmem222
Ssh2	0.000102107	0.543552	0.301	0.21	1	0	Ssh2
Trappc1	0.000105851	-0.581381	0.234	0.325	1	0	Trappc1
Hlcs	0.000109614	-0.448994	0.332	0.432	1	0	Hlcs
Hnrnpa0	0.000114199	0.506362	0.455	0.362	1	0	Hnrnpa0
Hint3	0.000114402	-0.578794	0.193	0.283	1	0	Hint3
St13	0.000114552	0.548083	0.282	0.188	1	0	St13
Gna13	0.000128319	0.622033	0.372	0.285	1	0	Gna13
Fntb	0.000132665	-0.536097	0.218	0.31	1	0	Fntb
Sdhc	0.000137331	-0.405623	0.347	0.449	1	0	Sdhc
Snapc5	0.00014789	-0.447135	0.196	0.29	1	0	Snapc5
Naa38	0.000148933	-0.394372	0.561	0.604	1	0	Naa38
Lsm5	0.000150748	-0.316505	0.633	0.683	1	0	Lsm5
Klf6	0.000151178	-0.472797	0.285	0.381	1	0	Klf6
Esd	0.000152615	-0.301053	0.65	0.705	1	0	Esd
Gm36264	0.000154397	0.837413	0.372	0.291	1	0	Gm36264
Sin3b	0.000159419	-0.280093	0.714	0.762	1	0	Sin3b
Tomm40	0.000163166	0.616181	0.295	0.213	1	0	Tomm40
Gpx1	0.000164287	0.334047	0.836	0.755	1	0	Gpx1
Ufc1	0.000169179	-0.394372	0.404	0.491	1	0	Ufc1
Antkmt	0.000174762	-0.530319	0.339	0.421	1	0	Antkmt
Skap1	0.000174847	-0.403519	0.363	0.459	1	0	Skap1
Ncf4	0.000175291	-0.608907	0.203	0.289	1	0	Ncf4
Fbl	0.000179433	0.569198	0.378	0.297	1	0	Fbl
Rgs1	0.000180633	-0.348685	0.329	0.436	1	0	Rgs1
Cstb	0.000180807	-0.41205	0.434	0.523	1	0	Cstb
Chmp2a	0.000195137	-0.34362	0.537	0.614	1	0	Chmp2a
Sys1	0.000210117	-0.570923	0.288	0.374	1	0	Sys1
Pym1	0.000212837	-0.502259	0.211	0.298	1	0	Pym1
Zmat5	0.000214153	-0.485094	0.224	0.316	1	0	Zmat5
Cblb	0.000223084	-0.46003	0.344	0.434	1	0	Cblb
Tle5	0.000225746	-0.376728	0.502	0.583	1	0	Tle5
Gpr132	0.000236193	0.577303	0.288	0.206	1	0	Gpr132
Lats1	0.000242248	-0.571757	0.173	0.256	1	0	Lats1
Prdx2	0.000242464	0.259401	0.879	0.832	1	0	Prdx2
Arfrp1	0.000253112	-0.595304	0.187	0.27	1	0	Arfrp1
Lmnb1	0.000279567	-0.34166	0.267	0.364	1	0	Lmnb1
Anxa2	0.00028551	-0.322475	0.784	0.817	1	0	Anxa2
Anapc13	0.00028941	-0.370787	0.401	0.489	1	0	Anapc13
Mrpl27	0.000297502	-0.460204	0.25	0.34	1	0	Mrpl27
Usp50	0.000307535	0.316606	0.643	0.547	1	0	Usp50
Lypla2	0.000308868	-0.447444	0.236	0.322	1	0	Lypla2
Psme1	0.000312332	-0.26787	0.82	0.829	1	0	Psme1
Tmem9b	0.000313767	-0.601063	0.183	0.264	1	0	Tmem9b
Tpm3	0.000323378	-0.350784	0.376	0.473	1	0	Tpm3
Bc1	0.000335222	0.903002	0.383	0.314	1	0	Bc1
Tk1	0.000335477	-0.379628	0.237	0.332	1	0	Tk1
Elof1	0.000365636	-0.435257	0.318	0.409	1	0	Elof1
Igbp1	0.000377515	0.543994	0.262	0.183	1	0	Igbp1
Mrpl23	0.000379363	0.297208	0.646	0.55	1	0	Mrpl23
Tor1aip1	0.000381592	-0.592273	0.205	0.283	1	0	Tor1aip1
Atp5g1	0.000398214	0.253546	0.895	0.847	1	0	Atp5g1
Coa3	0.000407106	-0.47185	0.198	0.282	1	0	Coa3
Uqcc3	0.000416897	-0.371408	0.349	0.443	1	0	Uqcc3
Eif3l	0.00042858	0.356058	0.466	0.374	1	0	Eif3l
Arhgdia	0.000446165	-0.26528	0.748	0.776	1	0	Arhgdia
Mien1	0.000448071	-0.424691	0.455	0.524	1	0	Mien1
Cd47	0.000466456	-0.263674	0.668	0.705	1	0	Cd47
Smim20	0.000467066	-0.587208	0.239	0.32	1	0	Smim20
Lgals9	0.000479889	-0.483447	0.245	0.331	1	0	Lgals9
Map2k3	0.000489306	-0.407671	0.211	0.297	1	0	Map2k3
Vps29	0.000490321	-0.42019	0.321	0.407	1	0	Vps29
Ifng	0.000529415	-0.327372	0.172	0.253	1	0	Ifng
Med28	0.000543563	-0.323375	0.43	0.523	1	0	Med28
Cytip	0.000544571	0.530682	0.396	0.318	1	0	Cytip
Luc7l	0.000552293	0.37217	0.522	0.438	1	0	Luc7l
Nubp2	0.000564278	-0.434106	0.206	0.293	1	0	Nubp2
Mcm6	0.000594565	0.513457	0.293	0.215	1	0	Mcm6
Birc5	0.000597776	-0.567262	0.416	0.463	1	0	Birc5
Tmem59	0.000629513	-0.449125	0.293	0.377	1	0	Tmem59
Dct	0.000646028	0.582789	0.365	0.289	1	0	Dct
Scfd1	0.000657814	-0.527365	0.331	0.405	1	0	Scfd1
Grk2	0.000670695	0.546956	0.259	0.18	1	0	Grk2
Mrpl58	0.000798033	-0.451917	0.254	0.335	1	0	Mrpl58
Tbcb	0.000799436	-0.361878	0.537	0.588	1	0	Tbcb
Cenpa	0.000802065	-0.402958	0.643	0.675	1	0	Cenpa
Vdac3	0.000895726	-0.582458	0.218	0.29	1	0	Vdac3
Gng10	0.000897862	-0.424088	0.458	0.524	1	0	Gng10
Ddx5	0.000901289	0.334334	0.712	0.648	1	0	Ddx5
Lpxn	0.000940702	-0.424519	0.301	0.379	1	0	Lpxn
Rdh5	0.000954002	-0.329896	0.247	0.329	1	0	Rdh5
Rpn1	0.000957896	0.574568	0.277	0.203	1	0	Rpn1
Glipr1	0.000974091	-0.347196	0.298	0.386	1	0	Glipr1
Hmg20a	0.000984714	0.687486	0.254	0.184	1	0	Hmg20a
Gsto1	0.000986337	-0.369251	0.265	0.351	1	0	Gsto1
Tubb5	0.00101228	-0.299803	0.795	0.828	1	0	Tubb5
Rnaset2a	0.00101569	-0.263174	0.614	0.683	1	0	Rnaset2a
DPCD	0.0010536	-0.525059	0.277	0.351	1	0	DPCD
mt-Atp8	0.0010622	0.384417	0.355	0.274	1	0	mt-Atp8
Tmem208	0.00107303	-0.436435	0.309	0.386	1	0	Tmem208
Commd4	0.0011032	-0.432647	0.282	0.359	1	0	Commd4
Coro1b	0.00113194	-0.488671	0.196	0.27	1	0	Coro1b
Cdk4	0.00114183	0.384409	0.574	0.505	1	0	Cdk4
Tceal9	0.00115522	-0.440041	0.37	0.446	1	0	Tceal9
Ebna1bp2	0.00115595	0.569065	0.27	0.199	1	0	Ebna1bp2
Commd1	0.0011925	-0.343211	0.349	0.435	1	0	Commd1
Adk	0.00123984	0.485109	0.252	0.18	1	0	Adk
Rhoh	0.00125293	-0.344575	0.196	0.275	1	0	Rhoh
Bax	0.00130203	-0.30013	0.583	0.641	1	0	Bax
Septin9	0.00132075	-0.328281	0.209	0.289	1	0	Septin9
Set	0.00135294	0.419376	0.525	0.461	1	0	Set
Ube2b	0.00135718	-0.360374	0.367	0.455	1	0	Ube2b
Dnajc9	0.00136725	-0.422225	0.313	0.389	1	0	Dnajc9
Syngr2	0.00146029	0.53964	0.319	0.248	1	0	Syngr2
Bst2	0.00146924	-0.304034	0.681	0.732	1	0	Bst2
Ltb	0.00150704	-0.314835	0.378	0.466	1	0	Ltb
Shmt2	0.00151418	0.54026	0.282	0.211	1	0	Shmt2
Prmt1	0.00156402	0.325541	0.7	0.659	1	0	Prmt1
Dap	0.00156879	-0.422892	0.242	0.318	1	0	Dap
Gabrb1	0.00162889	0.30916	0.573	0.507	1	0	Gabrb1
Rab5c	0.00164331	-0.494492	0.239	0.312	1	0	Rab5c
Polr2e	0.00171696	0.403321	0.408	0.333	1	0	Polr2e
Txndc9	0.0017314	-0.604069	0.187	0.253	1	0	Txndc9
Pmf1	0.00173219	-0.424428	0.368	0.443	1	0	Pmf1
Rab4b	0.00176363	-0.454703	0.231	0.304	1	0	Rab4b
Tubb4b	0.00176641	-0.465142	0.596	0.614	1	0	Tubb4b
Ndufaf8	0.00181847	-0.459424	0.28	0.351	1	0	Ndufaf8
Ly6c2	0.00190205	-0.50834	0.668	0.687	1	0	Ly6c2
Cct5	0.00193432	0.252355	0.632	0.538	1	0	Cct5
Polr2l	0.00200278	0.251608	0.65	0.557	1	0	Polr2l
Fkbp8	0.00205776	-0.391465	0.378	0.453	1	0	Fkbp8
Cox5b-ps	0.00206814	-0.336858	0.386	0.467	1	0	Cox5b-ps
Bbln	0.00220951	-0.448836	0.231	0.305	1	0	Bbln
Fkbp4	0.00222407	0.650449	0.306	0.237	1	0	Fkbp4
Eif4h	0.00226249	0.275776	0.468	0.389	1	0	Eif4h
Med30	0.00230265	-0.52917	0.19	0.257	1	0	Med30
1810037I17Rik	0.00230566	0.277478	0.658	0.604	1	0	1810037I17Rik
Fus	0.00237199	0.631887	0.282	0.215	1	0	Fus
Mrpl41	0.00237331	-0.363861	0.318	0.4	1	0	Mrpl41
Ociad1	0.0024166	-0.37629	0.283	0.362	1	0	Ociad1
Atp5b	0.00245011	0.254671	0.918	0.898	1	0	Atp5b
Mrps23	0.00247301	-0.431059	0.311	0.386	1	0	Mrps23
Dok2	0.00251427	-0.424541	0.203	0.274	1	0	Dok2
Gdi2	0.00257596	0.409345	0.458	0.396	1	0	Gdi2
Trbc1	0.00263315	0.325238	0.813	0.867	1	0	Trbc1
Sh3glb1	0.00268875	-0.454703	0.224	0.295	1	0	Sh3glb1
Pop5	0.00287226	0.342701	0.507	0.435	1	0	Pop5
Tuba1c	0.00287299	-0.578888	0.632	0.631	1	0	Tuba1c
Cd48	0.00290123	-0.401172	0.319	0.394	1	0	Cd48
Ak2	0.00297277	0.404643	0.282	0.21	1	0	Ak2
Eif4e2	0.00301781	-0.277538	0.375	0.455	1	0	Eif4e2
Ppdpf	0.00308854	-0.254201	0.378	0.462	1	0	Ppdpf
Vti1b	0.00325056	-0.449739	0.201	0.271	1	0	Vti1b
Ptges3	0.00340247	0.445563	0.332	0.267	1	0	Ptges3
Fancc	0.0034043	0.386217	0.29	0.22	1	0	Fancc
Fmc1	0.00347227	0.361716	0.44	0.37	1	0	Fmc1
Acaa1a	0.00347629	-0.303054	0.295	0.377	1	0	Acaa1a
Dazap2	0.00347957	-0.269394	0.56	0.602	1	0	Dazap2
Lsm1	0.00353116	-0.365507	0.247	0.324	1	0	Lsm1
Cops6	0.00369644	0.319335	0.406	0.332	1	0	Cops6
Cdk2ap2	0.00373733	-0.419993	0.489	0.543	1	0	Cdk2ap2
Lcp1	0.00376458	0.386405	0.566	0.511	1	0	Lcp1
Tpi1	0.00378239	0.259984	0.876	0.828	1	0	Tpi1
Hspa4	0.00382964	0.505283	0.255	0.192	1	0	Hspa4
Cct8	0.00384748	0.600174	0.357	0.301	1	0	Cct8
Hmgb1	0.00394166	-0.295616	0.7	0.734	1	0	Hmgb1
Atg101	0.00398535	-0.353333	0.198	0.268	1	0	Atg101
Ssna1	0.00420826	-0.313993	0.367	0.442	1	0	Ssna1
Nup93	0.00440875	0.327664	0.522	0.463	1	0	Nup93
Taf1d	0.00446528	0.44389	0.363	0.302	1	0	Taf1d
Senp5	0.00461052	-0.398175	0.309	0.377	1	0	Senp5
Srsf7	0.00461568	-0.277402	0.532	0.589	1	0	Srsf7
Naxe	0.004702	-0.332506	0.267	0.337	1	0	Naxe
Use1	0.00479245	-0.268648	0.496	0.56	1	0	Use1
Rpp21	0.00489888	-0.358684	0.293	0.362	1	0	Rpp21
Bcl2a1a	0.0049069	0.524512	0.383	0.327	1	0	Bcl2a1a
Bex3	0.00492529	-0.362726	0.365	0.423	1	0	Bex3
Lsm7	0.00494128	0.250253	0.678	0.626	1	0	Lsm7
Hspa5	0.00498504	0.323447	0.565	0.5	1	0	Hspa5
Mrpl18	0.00511601	-0.375155	0.363	0.425	1	0	Mrpl18
Cd63	0.00512911	0.485078	0.313	0.253	1	0	Cd63
Syf2	0.00525166	-0.395476	0.267	0.335	1	0	Syf2
AI413582	0.00541044	-0.327944	0.216	0.286	1	0	AI413582
Ppp4c	0.0054386	-0.360717	0.394	0.458	1	0	Ppp4c
Mif4gd	0.00547719	-0.392761	0.208	0.274	1	0	Mif4gd
Ndufs4	0.00573093	-0.253534	0.496	0.558	1	0	Ndufs4
Naa12	0.00576828	0.417646	0.327	0.26	1	0	Naa12
Eif3e	0.00579791	0.274302	0.651	0.579	1	0	Eif3e
Eno3	0.00591427	0.415813	0.25	0.188	1	0	Eno3
Eif3g	0.00598765	0.300864	0.542	0.492	1	0	Eif3g
Bbip1	0.00602028	-0.40328	0.19	0.253	1	0	Bbip1
Polr1c	0.00606743	0.430566	0.334	0.274	1	0	Polr1c
Cct4	0.00614316	0.341421	0.44	0.375	1	0	Cct4
Stk17b	0.00618359	-0.323485	0.286	0.36	1	0	Stk17b
Scaf11	0.00618789	-0.363318	0.209	0.274	1	0	Scaf11
Fyb	0.00619284	0.34098	0.419	0.351	1	0	Fyb
Pdcd6	0.00631639	-0.361947	0.365	0.427	1	0	Pdcd6
Ufm1	0.00635401	-0.347521	0.332	0.398	1	0	Ufm1
Epsti1	0.00644433	-0.41189	0.236	0.304	1	0	Epsti1
Gadd45gip1	0.00653143	0.365781	0.434	0.377	1	0	Gadd45gip1
Tmem128	0.00656193	-0.301543	0.311	0.386	1	0	Tmem128
Got2	0.00661712	0.33506	0.327	0.26	1	0	Got2
Mrpl43	0.00681424	-0.373915	0.313	0.379	1	0	Mrpl43
Rnh1	0.00714431	-0.295292	0.363	0.434	1	0	Rnh1
Gstp1	0.00741481	-0.305319	0.39	0.45	1	0	Gstp1
Gm19585	0.00743674	0.272448	0.56	0.493	1	0	Gm19585
Ddt	0.00769159	-0.336254	0.272	0.337	1	0	Ddt
Nucb1	0.0077848	-0.409022	0.262	0.324	1	0	Nucb1
Lage3	0.00786734	-0.45625	0.191	0.251	1	0	Lage3
Ybx3	0.00800156	0.31309	0.412	0.347	1	0	Ybx3
Rex1bd	0.00830026	-0.297793	0.43	0.493	1	0	Rex1bd
Gm12703	0.00833782	0.293164	0.496	0.434	1	0	Gm12703
Hcfc1r1	0.00852297	-0.344608	0.196	0.256	1	0	Hcfc1r1
Nt5c3b	0.00887623	-0.302766	0.245	0.312	1	0	Nt5c3b
Snrnp27	0.00907222	-0.344223	0.309	0.374	1	0	Snrnp27
Gtf2i	0.00926299	-0.368302	0.211	0.271	1	0	Gtf2i
Ifi27l2a	0.00934528	-0.429568	0.736	0.745	1	0	Ifi27l2a
Septin7	0.00935561	-0.260821	0.193	0.259	1	0	Septin7
Gnb2	0.00951097	-0.348028	0.264	0.328	1	0	Gnb2
Rbis	0.00964008	0.288781	0.502	0.449	1	0	Rbis
Tcp1	0.00994584	0.354484	0.419	0.362	1	0	Tcp1
S100a6.1	2.06797093391521e-84	1.37345	0.997	0.873	3.24671436624688e-80	1	S100a6
Ccl5.1	3.27209424813236e-83	1.66729	0.997	0.818	5.13718796956781e-79	1	Ccl5
Il31ra	9.25026417181968e-64	-2.05498	0.68	0.874	1.45229147497569e-59	1	Il31ra
S100a4.1	5.47031982346762e-63	0.97575	0.995	0.879	8.58840212284417e-59	1	S100a4
Tuba1b	1.1105030502249e-56	-1.87533	0.746	0.879	1.7434897888531e-52	1	Tuba1b
Nkg7.1	7.67126860584551e-54	0.710209	1	0.985	1.20438917111774e-49	1	Nkg7
Tubb5.1	1.17120938059108e-52	-1.80564	0.685	0.867	1.838798727528e-48	1	Tubb5
H2ax	3.39002994032374e-50	-2.53823	0.169	0.604	5.32234700630827e-46	1	H2ax
Tubb4b.1	2.70770702266557e-41	-1.88996	0.37	0.704	4.25110002558495e-37	1	Tubb4b
Hcst.1	7.8715128319762e-39	0.886005	0.957	0.843	1.23582751462026e-34	1	Hcst
H2az1	2.42921288202956e-38	-0.862067	0.957	0.977	3.8138642247864e-34	1	H2az1
Cks1b	1.44441189521765e-37	-2.10143	0.189	0.56	2.2677266754917e-33	1	Cks1b
Birc5.1	1.79910086938727e-37	-1.98434	0.171	0.555	2.82458836493802e-33	1	Birc5
Mt1.1	2.30938479342512e-37	0.975758	0.982	0.785	3.62573412567745e-33	1	Mt1
Cd3g.1	2.53140153602501e-37	0.694804	0.995	0.959	3.97430041155927e-33	1	Cd3g
Hmgb2.1	2.61568989121085e-36	-1.09923	0.922	0.936	4.10663312920104e-32	1	Hmgb2
Lgals1.1	1.63316881784434e-35	0.532165	1	0.997	2.56407504401561e-31	1	Lgals1
H2ac23	4.46516168239789e-35	-2.39137	0.179	0.521	7.01030384136469e-31	1	H2ac23
Pclaf	6.22752820947884e-35	-1.66525	0.302	0.644	9.77721928888178e-31	1	Pclaf
H2ac24	1.40213013698549e-33	-2.42071	0.164	0.499	2.20134431506722e-29	1	H2ac24
Tuba1c.1	1.60371760143805e-33	-1.67813	0.428	0.716	2.51783663425773e-29	1	Tuba1c
Tmsb4x.1	1.47358311933091e-31	0.399644	1	1	2.31352549734953e-27	1	Tmsb4x
Myl6.1	3.06014634901373e-31	0.459953	1	0.999	4.80442976795156e-27	1	Myl6
Xcl1.1	1.73597013906935e-30	-4.29689	0.076	0.374	2.72547311833888e-26	1	Xcl1
Lgals3.1	2.62542983955735e-29	1.27297	0.766	0.525	4.12192484810504e-25	1	Lgals3
Cd52.1	6.72048935820544e-27	0.528551	0.997	0.995	1.05511682923825e-22	1	Cd52
Mt2.1	2.82694518526676e-26	0.930972	0.801	0.548	4.43830394086881e-22	1	Mt2
Eef1g.1	2.89000389880285e-26	-0.595493	0.987	0.996	4.53730612112047e-22	1	Eef1g
Rps8.1	3.66865289352635e-26	-0.260587	1	1	5.75978504283638e-22	1	Rps8
Spc24.1	1.2186124193016e-25	-1.84598	0.154	0.454	1.91322149830351e-21	1	Spc24
Ccr7.1	1.58296823859077e-24	-4.66245	0.043	0.289	2.48526013458751e-20	1	Ccr7
Arhgdib.1	2.12930867533898e-24	0.527135	0.997	0.961	3.34301462028219e-20	1	Arhgdib
S100a11.1	2.29713814259138e-24	0.640782	0.972	0.878	3.60650688386847e-20	1	S100a11
AW112010.1	3.11444429595902e-24	0.575637	0.997	0.95	4.88967754465566e-20	1	AW112010
Plac8.1	7.95771040679388e-24	0.874526	0.894	0.693	1.24936053386664e-19	1	Plac8
Ccna2	1.1992142049133e-23	-3.13906	0.03	0.271	1.88276630171388e-19	1	Ccna2
Cdca8	4.41135951335193e-23	-2.44867	0.065	0.318	6.92583443596252e-19	1	Cdca8
Rps12.1	5.35083224056441e-23	-0.340408	1	1	8.40080661768612e-19	1	Rps12
Cdca3	8.28375452032867e-23	-2.13049	0.091	0.353	1.3005494596916e-18	1	Cdca3
Cd3d.1	9.11643193262966e-23	0.388363	1	0.996	1.43127981342286e-18	1	Cd3d
Selenow.1	1.84276782793726e-22	0.556992	0.94	0.882	2.89314548986149e-18	1	Selenow
Rps17.1	3.2178210534663e-22	-0.324918	1	1	5.05197905394208e-18	1	Rps17
Rac2.1	4.43826300050679e-22	0.481556	0.982	0.974	6.96807291079567e-18	1	Rac2
S100a13.1	5.29420413699389e-22	0.649399	0.94	0.84	8.3119004950804e-18	1	S100a13
Gzmb.1	7.37760513154449e-22	0.465134	0.972	0.754	1.15828400565249e-17	1	Gzmb
Ran	1.00590636590462e-21	-0.790108	0.746	0.883	1.57927299447025e-17	1	Ran
Bub3	4.9006148254521e-21	-1.61419	0.156	0.422	7.6939652759598e-17	1	Bub3
Cenpa.1	1.27613267620465e-20	-1.06997	0.501	0.727	2.0035283016413e-16	1	Cenpa
Impdh2.1	2.14546749402964e-20	-1.07877	0.338	0.609	3.36838396562654e-16	1	Impdh2
Tspo.1	2.6113695620635e-20	0.592587	0.937	0.872	4.0998502124397e-16	1	Tspo
Ptma	5.69339917227774e-20	-0.432168	1	0.997	8.93863670047605e-16	1	Ptma
Eif5a.1	9.64791852297367e-20	-0.603316	0.987	0.987	1.51472320810687e-15	1	Eif5a
Fxyd5.1	2.1367031961706e-19	0.519637	0.982	0.94	3.35462401798785e-15	1	Fxyd5
Cxcr6.1	4.61292310994039e-19	1.01824	0.65	0.437	7.24228928260641e-15	1	Cxcr6
Pmf1.1	4.92714237673171e-19	-1.27687	0.227	0.485	7.73561353146879e-15	1	Pmf1
Stmn1.1	1.55539033059776e-18	-1.06295	0.486	0.705	2.44196281903848e-14	1	Stmn1
Ptprcap.1	1.9132825143879e-18	0.411855	1	0.973	3.003853547589e-14	1	Ptprcap
Hnrnpab.1	2.06656366711868e-18	-1.20457	0.312	0.551	3.24450495737633e-14	1	Hnrnpab
Plaat3.1	2.74354423976552e-18	0.699735	0.831	0.708	4.30736445643187e-14	1	Plaat3
Rps4x.1	5.93152677449301e-18	-0.267439	1	1	9.31249703595403e-14	1	Rps4x
Banf1	1.13186071656984e-17	-0.676777	0.736	0.868	1.77702132501465e-13	1	Banf1
Npm1.1	5.36360086475643e-17	-0.646602	0.892	0.944	8.4208533576676e-13	1	Npm1
Gmfg.1	5.42001071259674e-17	0.586465	0.904	0.815	8.50941681877689e-13	1	Gmfg
Sh3bgrl3.1	9.78748793031969e-17	0.415297	0.995	0.968	1.53663560506019e-12	1	Sh3bgrl3
Rps25.1	2.47254028753803e-16	-0.324645	1	1	3.88188825143471e-12	1	Rps25
Ube2c.1	2.87203983822655e-16	-1.89135	0.249	0.449	4.50910254601569e-12	1	Ube2c
H2ac11	3.30337875582736e-16	-1.70879	0.121	0.334	5.18630464664895e-12	1	H2ac11
Ube2s	3.81601461862355e-16	-1.9861	0.058	0.253	5.99114295123898e-12	1	Ube2s
Mrps28	1.56630653796668e-15	-0.447782	0.962	0.97	2.45910126460769e-11	1	Mrps28
Lrp1b	2.49266579032822e-15	-0.64599	0.713	0.855	3.91348529081531e-11	1	Lrp1b
Gmnn	4.17337749019323e-15	-1.45242	0.113	0.32	6.55220265960337e-11	1	Gmnn
Emb.1	5.23218805840561e-15	-1.62832	0.159	0.368	8.21453525169681e-11	1	Emb
Rrm1	8.92094971903346e-15	-1.63019	0.103	0.3	1.40058910588825e-10	1	Rrm1
Tafa2.1	9.0586457303313e-15	-1.97308	0.076	0.262	1.42220737966201e-10	1	Tafa2
Tyms	1.11061043974936e-14	-1.29485	0.166	0.381	1.74365839040649e-10	1	Tyms
Hsp90ab1.1	1.24978008704326e-14	-0.523816	0.97	0.976	1.96215473665792e-10	1	Hsp90ab1
Odc1.1	1.3790531212968e-14	-0.996972	0.481	0.661	2.16511340043597e-10	1	Odc1
Npc2.1	2.67426710814963e-14	0.707604	0.738	0.583	4.19859935979493e-10	1	Npc2
Ctsd.1	2.83820298232428e-14	0.619043	0.836	0.738	4.45597868224913e-10	1	Ctsd
Nrgn.1	3.01071039322043e-14	-1.25725	0.247	0.456	4.72681531735607e-10	1	Nrgn
C1qbp.1	3.02838555229866e-14	-1.26284	0.214	0.42	4.7545653171089e-10	1	C1qbp
Cd3e.1	3.06303822241064e-14	0.43022	0.914	0.852	4.80897000918471e-10	1	Cd3e
Ccnb2.1	3.68273057951051e-14	-1.33755	0.121	0.325	5.78188700983151e-10	1	Ccnb2
Tnfrsf4.1	3.82243553258171e-14	-1.55322	0.176	0.375	6.00122378615328e-10	1	Tnfrsf4
Gm47854.1	9.35650247140923e-14	0.659958	0.698	0.475	1.46897088801125e-09	1	Gm47854
Mif.1	1.02786307883856e-13	-0.449062	0.992	0.987	1.61374503377655e-09	1	Mif
H2ac8	1.2759707904094e-13	-1.64863	0.113	0.299	2.00327414094277e-09	1	H2ac8
Cotl1.1	3.97631028126625e-13	0.399092	0.97	0.938	6.24280714158801e-09	1	Cotl1
Cks2	5.13840177028738e-13	-1.48692	0.123	0.308	8.06729077935119e-09	1	Cks2
Tagln2	5.89678280662381e-13	-0.585543	0.776	0.886	9.25794900639938e-09	1	Tagln2
Lockd.1	6.22790604770712e-13	-1.03547	0.285	0.485	9.77781249490017e-09	1	Lockd
Eef1b2.1	6.98646039861061e-13	-0.309275	1	0.999	1.09687428258187e-08	1	Eef1b2
Cd8b1.1	9.65601890529674e-13	0.477919	0.96	0.907	1.51599496813159e-08	1	Cd8b1
Gstp3.1	9.94903148323111e-13	0.946385	0.534	0.358	1.56199794286728e-08	1	Gstp3
Hmgb1.1	1.05153017895065e-12	-0.670918	0.607	0.766	1.65090238095253e-08	1	Hmgb1
Glrx.1	1.06043527361482e-12	0.94136	0.506	0.326	1.66488337957527e-08	1	Glrx
Rpl36a-ps1.1	1.48805780592404e-12	-0.330129	0.99	0.995	2.33625075530075e-08	1	Rpl36a-ps1
Ifi27l2a.1	1.59498494442797e-12	0.701926	0.849	0.696	2.50412636275191e-08	1	Ifi27l2a
Rbbp7	2.63910453853398e-12	-0.88053	0.209	0.419	4.14339412549835e-08	1	Rbbp7
Zgpat.1	2.7912106536867e-12	0.625121	0.768	0.696	4.38220072628812e-08	1	Zgpat
Ptpn18.1	5.28320699241475e-12	0.414597	0.965	0.932	8.29463497809115e-08	1	Ptpn18
Rpl36a.1	5.57291260664724e-12	-0.259532	1	0.999	8.74947279243616e-08	1	Rpl36a
Cyc1	5.64095937968599e-12	-0.830571	0.312	0.519	8.85630622610701e-08	1	Cyc1
Anp32e	6.90468343772032e-12	-1.03739	0.234	0.428	1.08403529972209e-07	1	Anp32e
Laptm5.1	7.50667789224765e-12	0.455497	0.912	0.838	1.17854842908288e-07	1	Laptm5
Dctpp1	8.28080363349071e-12	-0.829398	0.307	0.509	1.30008617045804e-07	1	Dctpp1
Itm2b.1	8.94530899938289e-12	0.504878	0.872	0.8	1.40441351290311e-07	1	Itm2b
Gm2296	1.04874992861293e-11	-1.46819	0.111	0.28	1.6465373879223e-07	1	Gm2296
Hmgn1.1	1.23975430607135e-11	-1.51148	0.098	0.264	1.94641426053202e-07	1	Hmgn1
Lsm2	1.29873049526057e-11	-1.02528	0.194	0.386	2.03900687755909e-07	1	Lsm2
Wdr95.1	1.47199305525803e-11	1.33941	0.3	0.148	2.31102909675511e-07	1	Wdr95
Sub1.1	2.5152688539328e-11	0.372236	0.992	0.956	3.94897210067449e-07	1	Sub1
Snu13	2.74580021891573e-11	-0.616947	0.494	0.683	4.31090634369769e-07	1	Snu13
Dtymk	2.775158853797e-11	-0.708486	0.401	0.593	4.35699940046129e-07	1	Dtymk
Fam162a.1	2.77751034838802e-11	-0.749275	0.375	0.571	4.36069124696918e-07	1	Fam162a
Ddx39b	4.25100039626917e-11	-0.769204	0.272	0.472	6.6740706221426e-07	1	Ddx39b
S100a10.1	4.93685276286194e-11	0.386289	0.99	0.95	7.75085883769324e-07	1	S100a10
Ranbp1	6.22341868021086e-11	-0.733348	0.509	0.661	9.77076732793105e-07	1	Ranbp1
Hmgn2.1	6.79282769933816e-11	-0.628155	0.534	0.705	1.06647394879609e-06	1	Hmgn2
Pcna	9.46549634739554e-11	-0.69039	0.542	0.701	1.4860829265411e-06	1	Pcna
Prmt1.1	1.02658572444634e-10	-0.650017	0.572	0.722	1.61173958738075e-06	1	Prmt1
Nsmce1	1.16295360256147e-10	-1.15321	0.166	0.337	1.82583715602151e-06	1	Nsmce1
Phgdh	1.29149145349797e-10	-0.828632	0.406	0.568	2.02764158199182e-06	1	Phgdh
Ftl1-ps1.1	1.80184760404615e-10	0.418004	0.879	0.819	2.82890073835245e-06	1	Ftl1-ps1
F630206G17Rik.1	1.80942517159842e-10	0.449773	0.877	0.81	2.84079751940953e-06	1	F630206G17Rik
Hspe1.1	1.97384463316124e-10	-0.394718	0.877	0.936	3.09893607406315e-06	1	Hspe1
H4c9	2.22392294671347e-10	-1.27912	0.116	0.275	3.49155902634014e-06	1	H4c9
Hmg20a.1	2.32404420836763e-10	-1.38647	0.106	0.262	3.64874940713718e-06	1	Hmg20a
Pa2g4.1	2.34891145653594e-10	-0.854245	0.287	0.471	3.68779098676143e-06	1	Pa2g4
Nucks1	2.45553571833053e-10	-1.34372	0.118	0.277	3.85519107777894e-06	1	Nucks1
Set.1	3.14626471941852e-10	-0.786112	0.365	0.542	4.93963560948708e-06	1	Set
Ppih	3.42873096061304e-10	-1.0424	0.154	0.324	5.38310760816247e-06	1	Ppih
Hspa8.1	6.16968537028587e-10	-0.3766	0.982	0.993	9.68640603134881e-06	1	Hspa8
Rpa3	6.38224483223101e-10	-0.992201	0.161	0.33	1.00201243866027e-05	1	Rpa3
Cd7.1	7.10095434429859e-10	0.995406	0.338	0.188	1.11484983205488e-05	1	Cd7
Gm10053	7.52923174203578e-10	-0.692066	0.423	0.6	1.18208938349962e-05	1	Gm10053
Rnaseh2c	8.15894913745537e-10	-0.558356	0.509	0.681	1.28095501458049e-05	1	Rnaseh2c
Fabp5	1.03330993475668e-09	-0.932968	0.259	0.423	1.62229659756799e-05	1	Fabp5
Ramp3.1	1.22561546927619e-09	-1.3478	0.131	0.283	1.92421628676362e-05	1	Ramp3
Ccl4.1	1.24692228183814e-09	0.513759	0.33	0.181	1.95766798248587e-05	1	Ccl4
Cyba.1	1.62967874085811e-09	0.328901	0.967	0.958	2.55859562314724e-05	1	Cyba
Tuba4a	1.66787024814982e-09	-1.01788	0.204	0.363	2.61855628959522e-05	1	Tuba4a
Cycs	1.74226456550624e-09	-0.55654	0.547	0.7	2.7353553678448e-05	1	Cycs
Anp32b	1.94133861915016e-09	-0.805292	0.34	0.508	3.04790163206576e-05	1	Anp32b
Rbm8a	2.1021151658513e-09	-0.567125	0.539	0.697	3.30032081038655e-05	1	Rbm8a
Rnaseh2b	2.1268185146716e-09	-1.12828	0.113	0.265	3.33910506803441e-05	1	Rnaseh2b
Rfc3	2.26188280687485e-09	-1.16738	0.108	0.256	3.55115600679352e-05	1	Rfc3
Pgam1.1	2.6975050974183e-09	-0.58942	0.438	0.61	4.23508300294673e-05	1	Pgam1
Hdgf	3.00323991589917e-09	-0.870425	0.227	0.393	4.7150866679617e-05	1	Hdgf
1110038B12Rik.1	3.07578329988377e-09	-1.14028	0.144	0.295	4.82897978081752e-05	1	1110038B12Rik
Anks1b.1	3.10421875728595e-09	0.42155	0.872	0.833	4.87362344893894e-05	1	Anks1b
Prr13.1	3.12344383127517e-09	0.760143	0.597	0.493	4.90380681510201e-05	1	Prr13
Sec61g	3.20859037161723e-09	0.275193	0.99	0.972	5.03748688343905e-05	1	Sec61g
Snrpd1	3.28627539473978e-09	-0.512618	0.501	0.672	5.15945236974146e-05	1	Snrpd1
Ctla2a.1	3.43895510724887e-09	0.707576	0.567	0.425	5.39915951838073e-05	1	Ctla2a
Ubl5.1	3.64210124967244e-09	0.343715	0.95	0.901	5.71809896198573e-05	1	Ubl5
Zfand3	4.00027872294146e-09	-1.06844	0.136	0.289	6.28043759501808e-05	1	Zfand3
Pebp1.1	4.29722196014e-09	-0.593895	0.544	0.682	6.7466384774198e-05	1	Pebp1
Cct3.1	4.35969579366896e-09	-0.862006	0.191	0.358	6.84472239606026e-05	1	Cct3
Phb.1	4.83713923970013e-09	-0.734755	0.327	0.5	7.59430860632921e-05	1	Phb
Mrpl23.1	5.02054377719887e-09	-0.521766	0.471	0.645	7.88225373020222e-05	1	Mrpl23
H2ac13	5.74431412163276e-09	-0.884398	0.118	0.273	9.01857317096344e-05	1	H2ac13
Gabarap.1	5.9686263328922e-09	0.478354	0.786	0.699	9.37074334264075e-05	1	Gabarap
Ptges3.1	6.90067775148627e-09	-1.00252	0.189	0.341	0.000108341	1	Ptges3
G3bp1	7.39693598683775e-09	-0.746215	0.295	0.462	0.000116132	1	G3bp1
Hnrnph1	8.32930295147463e-09	-1.05322	0.174	0.322	0.00013077	1	Hnrnph1
Hmgn2-ps.1	9.07772133849697e-09	-0.527622	0.514	0.688	0.00014252	1	Hmgn2-ps
Cmc2.1	9.99312841167585e-09	-0.932188	0.176	0.331	0.000156892	1	Cmc2
Tk1.1	1.11580422744244e-08	-0.951171	0.181	0.334	0.000175181	1	Tk1
Nop56.1	1.16037229477227e-08	-1.10328	0.149	0.295	0.000182178	1	Nop56
Litaf.1	1.24269877786814e-08	0.519782	0.718	0.609	0.000195104	1	Litaf
Fbl.1	1.28480576802752e-08	-0.894453	0.224	0.379	0.000201715	1	Fbl
Btbd9.1	1.57028004961918e-08	-0.270155	0.98	0.985	0.000246534	1	Btbd9
Nudc	1.6660064879823e-08	-1.00566	0.156	0.306	0.000261563	1	Nudc
Mrto4.1	1.81583523198211e-08	-0.992817	0.156	0.304	0.000285086	1	Mrto4
Mcm5	1.84695384173108e-08	-0.924189	0.202	0.355	0.000289972	1	Mcm5
Hnrnpa0.1	1.88585125735084e-08	-0.661188	0.28	0.456	0.000296079	1	Hnrnpa0
Junb.1	2.15967652817287e-08	-0.862195	0.418	0.56	0.000339069	1	Junb
Id2.1	2.31248659125015e-08	0.466578	0.834	0.752	0.00036306	1	Id2
Snrnp70	2.32412289077719e-08	-0.858472	0.174	0.325	0.000364887	1	Snrnp70
Jpt1.1	2.37035172426641e-08	-0.442107	0.725	0.837	0.000372145	1	Jpt1
Arpc2.1	2.44902244033851e-08	0.328618	0.942	0.926	0.000384497	1	Arpc2
Rpl29.1	2.51583785310959e-08	-0.314269	0.967	0.959	0.000394987	1	Rpl29
Srsf2	2.5281661044018e-08	-0.787981	0.209	0.371	0.000396922	1	Srsf2
Lsp1.1	2.67653180245995e-08	0.480192	0.758	0.686	0.000420215	1	Lsp1
Nme2.1	3.79176108500007e-08	-0.286571	0.985	0.996	0.000595306	1	Nme2
Snrpd3	4.19968192772396e-08	-0.540731	0.526	0.683	0.00065935	1	Snrpd3
Cdk4.1	4.28890935857797e-08	-0.630864	0.436	0.579	0.000673359	1	Cdk4
Lime1.1	4.44178956179565e-08	0.527053	0.771	0.704	0.000697361	1	Lime1
Timm23	5.21017304129104e-08	-0.645637	0.287	0.451	0.000817997	1	Timm23
Rpn2	6.06777910748653e-08	-0.805009	0.234	0.386	0.000952641	1	Rpn2
Grik3.1	8.01776288664851e-08	0.384139	0.859	0.81	0.00125879	1	Grik3
Alyref	8.92698655154331e-08	-0.847952	0.212	0.359	0.00140154	1	Alyref
mt-Nd5.1	9.90137787562549e-08	-0.434785	0.451	0.63	0.00155452	1	mt-Nd5
Eif3l.1	1.27814350887014e-07	-0.582332	0.302	0.463	0.00200669	1	Eif3l
Snrpe	1.61675296021339e-07	-0.305824	0.856	0.923	0.0025383	1	Snrpe
Ppa1.1	1.64368029770483e-07	-0.87166	0.181	0.321	0.00258058	1	Ppa1
Nasp	1.67699313406619e-07	-0.848768	0.176	0.315	0.00263288	1	Nasp
Fkbp4.1	1.84586754268152e-07	-1.00191	0.171	0.309	0.00289801	1	Fkbp4
Rbbp4	2.12979525937631e-07	-0.631869	0.3	0.453	0.00334378	1	Rbbp4
Cenpw.1	2.15519218068097e-07	-0.732253	0.292	0.438	0.00338365	1	Cenpw
Ndufa13.1	2.20022697207875e-07	0.359502	0.872	0.878	0.00345436	1	Ndufa13
Gm45216	2.25611949682805e-07	-0.91875	0.169	0.304	0.00354211	1	Gm45216
Pfdn5	2.26530761184259e-07	0.257479	0.987	0.961	0.00355653	1	Pfdn5
Lsm3	2.29995272139386e-07	-0.828498	0.169	0.307	0.00361093	1	Lsm3
Nutf2	2.34477598899321e-07	-0.841144	0.181	0.318	0.0036813	1	Nutf2
2410006H16Rik	2.72387087318411e-07	0.26386	0.897	0.841	0.00427648	1	2410006H16Rik
Ssrp1	2.75812424804503e-07	-0.991027	0.156	0.287	0.00433026	1	Ssrp1
Gm47283.1	2.80411703853e-07	-0.943647	0.186	0.321	0.00440246	1	Gm47283
Chd2.1	2.83139911472736e-07	-1.08525	0.141	0.268	0.0044453	1	Chd2
Mcm3	3.28614855842177e-07	-0.905905	0.136	0.265	0.00515925	1	Mcm3
Actn4	3.92093047676717e-07	-0.790374	0.174	0.312	0.00615586	1	Actn4
Ncl.1	4.27133816967226e-07	-0.452143	0.7	0.795	0.006706	1	Ncl
mt-Cytb.1	4.76339296619488e-07	-0.32541	0.985	0.986	0.00747853	1	mt-Cytb
Cct6a.1	4.95378003834258e-07	-0.639086	0.393	0.525	0.00777743	1	Cct6a
Pla2g4e	5.01273397106662e-07	-0.829325	0.131	0.259	0.00786999	1	Pla2g4e
Nup210l.1	5.10843317733764e-07	-0.422963	0.504	0.666	0.00802024	1	Nup210l
Nup93.1	5.19640573622946e-07	-0.585061	0.39	0.532	0.00815836	1	Nup93
Slbp	5.27132074682945e-07	-0.90634	0.174	0.303	0.00827597	1	Slbp
Pax6os1.1	5.32128531460151e-07	-0.468316	0.358	0.525	0.00835442	1	Pax6os1
Psmb10.1	5.46590838566012e-07	0.401805	0.824	0.789	0.00858148	1	Psmb10
Snrpc	5.63540764744331e-07	-0.259715	0.592	0.755	0.00884759	1	Snrpc
Eif4h.1	6.17006135587665e-07	-0.542325	0.317	0.47	0.009687	1	Eif4h
Atp5g1.1	7.15632464455045e-07	-0.360085	0.826	0.887	0.0112354	1	Atp5g1
Bcas2	7.33543541300717e-07	-0.663564	0.224	0.367	0.0115166	1	Bcas2
Ddx39a	7.80117244091706e-07	-0.68373	0.259	0.401	0.0122478	1	Ddx39a
Rexo2	8.02677213659988e-07	-0.92538	0.176	0.3	0.012602	1	Rexo2
Tm9sf2	8.69792927202661e-07	-0.686859	0.166	0.303	0.0136557	1	Tm9sf2
Phb2.1	9.10834989955978e-07	-0.604056	0.411	0.541	0.0143001	1	Phb2
Sfpq	1.01540201373401e-06	-0.738177	0.199	0.331	0.0159418	1	Sfpq
Crip1.1	1.02967343532826e-06	0.294935	0.997	0.959	0.0161659	1	Crip1
Selplg.1	1.03900152982261e-06	0.364571	0.804	0.755	0.0163123	1	Selplg
Nop10.1	1.11460885902535e-06	-0.423415	0.584	0.738	0.0174994	1	Nop10
Gins2	1.21368836880599e-06	-0.862873	0.136	0.258	0.0190549	1	Gins2
Sumo2	1.25406852035933e-06	-0.468088	0.433	0.582	0.0196889	1	Sumo2
Ssh2.1	1.26564091176619e-06	-0.793825	0.161	0.289	0.0198706	1	Ssh2
Son	1.27537009890751e-06	-0.702058	0.141	0.268	0.0200233	1	Son
Hmgn5	1.33353604885643e-06	-0.956748	0.154	0.276	0.0209365	1	Hmgn5
Srsf7.1	1.38918770828125e-06	-0.463522	0.458	0.607	0.0218102	1	Srsf7
Exosc8	1.43355769070945e-06	-0.738177	0.156	0.283	0.0225069	1	Exosc8
Ybx3.1	1.528073564625e-06	-0.627581	0.28	0.417	0.0239908	1	Ybx3
Snrpa1	1.53173661475783e-06	-0.790819	0.134	0.254	0.0240483	1	Snrpa1
Dek	1.69303531819667e-06	-0.893113	0.161	0.285	0.0265807	1	Dek
Mapre1	1.82196438889936e-06	-0.625386	0.217	0.352	0.0286048	1	Mapre1
Shmt2.1	1.86784438042183e-06	-0.854991	0.156	0.279	0.0293252	1	Shmt2
Ftl1.1	1.89503658021415e-06	0.347841	0.922	0.884	0.0297521	1	Ftl1
Galk1	1.92543158616271e-06	-0.683621	0.222	0.356	0.0302293	1	Galk1
Snrpa	1.94993397704364e-06	-0.719354	0.259	0.388	0.030614	1	Snrpa
Apobec3	2.02451503475892e-06	-0.673421	0.224	0.36	0.0317849	1	Apobec3
Capzb.1	2.06500070217111e-06	0.310611	0.907	0.908	0.0324205	1	Capzb
Serinc3	2.11578023271519e-06	-0.499649	0.353	0.513	0.0332177	1	Serinc3
Timm50	2.27104804845328e-06	-0.726105	0.164	0.29	0.0356555	1	Timm50
Gm10131	2.44355928249852e-06	-0.359244	0.642	0.766	0.0383639	1	Gm10131
Fyb.1	2.47053088075691e-06	-0.651707	0.287	0.421	0.0387873	1	Fyb
Kdelr2	2.52760574192842e-06	-0.672886	0.212	0.343	0.0396834	1	Kdelr2
Mrps6.1	2.5734528321741e-06	-1.00027	0.139	0.252	0.0404032	1	Mrps6
Tcp1.1	2.65656206968893e-06	-0.589034	0.292	0.428	0.041708	1	Tcp1
Uqcrc1	2.67249137144751e-06	-0.388753	0.582	0.718	0.0419581	1	Uqcrc1
Spidr.1	2.71544479403314e-06	-0.794577	0.239	0.368	0.0426325	1	Spidr
Vdac1.1	2.86296773782182e-06	-0.705441	0.144	0.267	0.0449486	1	Vdac1
Dut	3.03029170728105e-06	-0.465455	0.64	0.736	0.0475756	1	Dut
Ifi27.1	3.04752750143037e-06	0.407455	0.736	0.636	0.0478462	1	Ifi27
Atp5g3	3.05804072300126e-06	-0.276467	0.902	0.939	0.0480112	1	Atp5g3
1810037I17Rik.1	3.34489781762242e-06	-0.424403	0.544	0.664	0.0525149	1	1810037I17Rik
Ncaph2	3.44347400278914e-06	-0.608636	0.234	0.367	0.0540625	1	Ncaph2
Rnf24	3.4962690494354e-06	-0.35607	0.589	0.727	0.0548914	1	Rnf24
Gm41724	3.66830127741618e-06	-0.52465	0.302	0.446	0.0575923	1	Gm41724
Tuba1a	4.25077726559431e-06	-0.483773	0.599	0.704	0.0667372	1	Tuba1a
Senp5.1	4.38200411163122e-06	-0.64111	0.254	0.384	0.0687975	1	Senp5
Polr2e.1	4.39111708858111e-06	-0.474258	0.264	0.41	0.0689405	1	Polr2e
Fmc1.1	4.54956915921749e-06	-0.564726	0.305	0.442	0.0714282	1	Fmc1
Snrnp25	5.19927543651208e-06	-0.49899	0.29	0.43	0.0816286	1	Snrnp25
Snrpb	5.33021814775221e-06	-0.275352	0.866	0.931	0.0836844	1	Snrpb
Chchd1	5.66393368967384e-06	-0.419227	0.368	0.515	0.0889238	1	Chchd1
Cytip.1	5.92606669497333e-06	-0.66032	0.264	0.391	0.0930392	1	Cytip
Dnajc19	5.99356295387099e-06	-0.461825	0.307	0.452	0.0940989	1	Dnajc19
Pdia6	6.25552585349345e-06	-0.681034	0.181	0.305	0.0982118	1	Pdia6
Tpi1.1	6.404919504407e-06	-0.39679	0.806	0.868	0.100557	1	Tpi1
Hsp90aa1.1	6.4133778074723e-06	-0.618988	0.345	0.473	0.10069	1	Hsp90aa1
Ctsb.1	6.97047566911222e-06	0.464493	0.665	0.586	0.109436	1	Ctsb
Cacnb2	7.20824491383226e-06	-0.355689	0.479	0.636	0.113169	1	Cacnb2
Adprh	7.32059575256408e-06	-0.767129	0.149	0.262	0.114933	1	Adprh
Psmc4	7.3621929780762e-06	-0.472283	0.327	0.47	0.115586	1	Psmc4
Rad23a	7.45642522072621e-06	-0.702988	0.159	0.278	0.117066	1	Rad23a
Polr2l.1	7.52631900092908e-06	-0.409048	0.496	0.642	0.118163	1	Polr2l
Shisa5	7.80437313378263e-06	0.344969	0.892	0.843	0.122529	1	Shisa5
Cct2.1	7.97623555933811e-06	-0.405512	0.426	0.569	0.125227	1	Cct2
Suclg1.1	8.14273888137649e-06	-0.666763	0.166	0.287	0.127841	1	Suclg1
Bhlhe40.1	8.47161425948208e-06	-0.773111	0.254	0.373	0.133004	1	Bhlhe40
Atp1a1.1	8.56337823953625e-06	-0.665532	0.202	0.327	0.134445	1	Atp1a1
Grcc10	8.56503285890483e-06	0.297242	0.932	0.886	0.134471	1	Grcc10
Dbi	8.70414393038493e-06	-0.386778	0.592	0.712	0.136655	1	Dbi
Gadd45gip1.1	8.78638196470256e-06	-0.571206	0.317	0.438	0.137946	1	Gadd45gip1
Hspd1.1	8.79250174862461e-06	-0.872033	0.202	0.318	0.138042	1	Hspd1
Selenoh	8.82634639278012e-06	-0.296313	0.798	0.863	0.138574	1	Selenoh
Ybx1	8.96191400370075e-06	-0.295375	0.776	0.862	0.140702	1	Ybx1
Ptk2	9.25553631675309e-06	-0.583203	0.277	0.405	0.145312	1	Ptk2
Mcm6.1	9.62375511866097e-06	-0.683434	0.169	0.285	0.151093	1	Mcm6
Magoh	9.98364485603326e-06	-0.335032	0.607	0.724	0.156743	1	Magoh
Gimap4.1	1.02535497386489e-05	0.695428	0.499	0.41	0.160981	1	Gimap4
Ech1.1	1.05797143950278e-05	0.637066	0.534	0.456	0.166102	1	Ech1
Gzmk.1	1.09065858995864e-05	0.547849	0.338	0.225	0.171233	1	Gzmk
Lgals3bp.1	1.14314206421958e-05	0.758802	0.297	0.192	0.179473	1	Lgals3bp
Cd160	1.16018168009562e-05	-0.668915	0.217	0.338	0.182149	1	Cd160
Ctsw.1	1.21493542152394e-05	0.421273	0.718	0.644	0.190745	1	Ctsw
Dusp5	1.21688803470209e-05	-0.779998	0.154	0.265	0.191051	1	Dusp5
Mrpl57	1.3510173911421e-05	-0.356983	0.436	0.587	0.21211	1	Mrpl57
Zbp1.1	1.35944373592247e-05	0.701434	0.458	0.349	0.213433	1	Zbp1
Lcp1.1	1.40572197446899e-05	-0.509177	0.453	0.57	0.220698	1	Lcp1
Prdx5.1	1.40693657061804e-05	0.441529	0.657	0.599	0.220889	1	Prdx5
Yjefn3.1	1.54681942334411e-05	0.31662	0.879	0.857	0.242851	1	Yjefn3
Sod1.1	1.54865851901514e-05	-0.363404	0.579	0.718	0.243139	1	Sod1
Psme1.1	1.57296671360838e-05	0.312818	0.851	0.814	0.246956	1	Psme1
Polr2f	1.5896840190461e-05	-0.478146	0.443	0.563	0.24958	1	Polr2f
Prpf19	1.65479200433122e-05	-0.708517	0.166	0.276	0.259802	1	Prpf19
Grm8.1	1.6656208908465e-05	-0.733159	0.144	0.253	0.261502	1	Grm8
Polr3k	1.70932800848153e-05	-0.599376	0.252	0.373	0.268364	1	Polr3k
Pglyrp1	1.74314068870115e-05	0.371494	0.741	0.694	0.273673	1	Pglyrp1
Ywhab	1.81483900921788e-05	-0.53697	0.292	0.418	0.28493	1	Ywhab
Arhgap4	1.89301046494861e-05	-0.520982	0.227	0.352	0.297203	1	Arhgap4
Arl6ip1.1	1.89909731876966e-05	-0.601158	0.433	0.544	0.298158	1	Arl6ip1
Rfc2	1.9191737315708e-05	-0.569934	0.237	0.36	0.30131	1	Rfc2
Snhg1.1	1.96658798000516e-05	-0.734671	0.204	0.315	0.308754	1	Snhg1
Hnrnpa3	1.98687937427661e-05	-0.335971	0.693	0.798	0.31194	1	Hnrnpa3
Eif4g2	2.06866222151043e-05	-0.638642	0.232	0.353	0.32478	1	Eif4g2
Dpy30	2.07442294975039e-05	-0.563801	0.353	0.475	0.325684	1	Dpy30
Srsf6	2.08487672949355e-05	-0.742317	0.169	0.279	0.327326	1	Srsf6
Tmem254.1	2.11569970854791e-05	0.527997	0.514	0.414	0.332165	1	Tmem254
Snhg6.1	2.11878493794165e-05	-0.355881	0.453	0.586	0.332649	1	Snhg6
Rtn3	2.19625668714423e-05	-0.643104	0.184	0.296	0.344812	1	Rtn3
Hnrnpu	2.20834204598583e-05	-0.579915	0.259	0.38	0.34671	1	Hnrnpu
Cd247.1	2.21673786597068e-05	0.618134	0.469	0.381	0.348028	1	Cd247
Pabpc4.1	2.26857662904578e-05	-0.57948	0.3	0.421	0.356167	1	Pabpc4
Fkbp2	2.31269514004032e-05	-0.461764	0.31	0.439	0.363093	1	Fkbp2
Cwc15	2.31568370586232e-05	-0.350682	0.436	0.588	0.363562	1	Cwc15
Cyb5b	2.42624654441047e-05	-0.626067	0.186	0.301	0.380921	1	Cyb5b
Ugcg	2.46451870223265e-05	-0.721382	0.181	0.291	0.386929	1	Ugcg
Pin1	2.47602649975158e-05	-0.382912	0.312	0.457	0.388736	1	Pin1
Tomm40.1	2.49101135563158e-05	-0.726105	0.174	0.282	0.391089	1	Tomm40
Dnaja2	2.55342456952163e-05	-0.791527	0.146	0.25	0.400888	1	Dnaja2
Scfd1.1	2.56106200198582e-05	-0.489332	0.28	0.41	0.402087	1	Scfd1
Pkp3.1	2.61778069413604e-05	0.833323	0.35	0.255	0.410992	1	Pkp3
Mrpl13	2.68609316895861e-05	-0.537584	0.277	0.402	0.421717	1	Mrpl13
Ndufa4	2.72674636458899e-05	-0.292026	0.869	0.925	0.428099	1	Ndufa4
Snx17	2.75470263662805e-05	-0.76141	0.164	0.27	0.432488	1	Snx17
Serpinb9	2.76514784460662e-05	-0.892606	0.204	0.307	0.434128	1	Serpinb9
Hdac1	2.77894576783421e-05	-0.702058	0.176	0.285	0.436294	1	Hdac1
Pfdn6	2.96233946329822e-05	-0.475143	0.327	0.451	0.465087	1	Pfdn6
Ptbp1	3.04627214535392e-05	-0.468681	0.317	0.445	0.478265	1	Ptbp1
Cct8.1	3.14214973160307e-05	-0.716804	0.247	0.359	0.493318	1	Cct8
Atp5b.1	3.34599179230645e-05	-0.311312	0.879	0.919	0.525321	1	Atp5b
Tkt	3.3753537344545e-05	-0.349237	0.569	0.706	0.529931	1	Tkt
Lsm5.1	3.40074590633682e-05	-0.348789	0.577	0.695	0.533917	1	Lsm5
Smchd1	3.65174706475705e-05	-0.565996	0.3	0.417	0.573324	1	Smchd1
Timm8a1	3.80791478704386e-05	-0.690349	0.164	0.273	0.597843	1	Timm8a1
Ecpas.1	3.82053042391758e-05	0.438526	0.484	0.358	0.599823	1	Ecpas
Skp1	3.90668864124035e-05	-0.566809	0.229	0.347	0.61335	1	Skp1
Ube2n	3.94185692879649e-05	-0.503712	0.184	0.296	0.618872	1	Ube2n
Trac.1	3.94811895510896e-05	0.300199	0.894	0.84	0.619855	1	Trac
Eci1	4.0821822788657e-05	-0.689522	0.191	0.298	0.640903	1	Eci1
Pole3	4.09282638914325e-05	-0.638342	0.149	0.255	0.642574	1	Pole3
1700084F23Rik	4.51839405581045e-05	-0.630262	0.212	0.322	0.709388	1	1700084F23Rik
Naa10	4.8152860942249e-05	-0.758758	0.179	0.283	0.756	1	Naa10
Mrpl20	4.88800797815832e-05	-0.324533	0.489	0.631	0.767417	1	Mrpl20
Mrpl15	5.1817055657342e-05	-0.542542	0.264	0.377	0.813528	1	Mrpl15
Sdf2l1	5.20497727929501e-05	-0.668572	0.264	0.367	0.817181	1	Sdf2l1
Taf1d.1	5.24313886371774e-05	-0.580164	0.252	0.362	0.823173	1	Taf1d
Cacybp	5.34916683280958e-05	-0.593788	0.194	0.306	0.839819	1	Cacybp
Ldha	5.61483534231145e-05	-0.298049	0.992	0.987	0.881529	1	Ldha
Timm17a	5.78085068220616e-05	-0.458269	0.227	0.345	0.907594	1	Timm17a
Ywhae	5.81135123755653e-05	-0.466632	0.411	0.527	0.912382	1	Ywhae
Mapkap1.1	5.8930212523221e-05	-0.349292	0.506	0.638	0.925204	1	Mapkap1
Cd2.1	6.21151024080946e-05	0.366914	0.703	0.641	0.975207	1	Cd2
Ruvbl2	6.23348947355185e-05	-0.738177	0.171	0.271	0.978658	1	Ruvbl2
Ebna1bp2.1	6.63737779696148e-05	-0.630624	0.159	0.262	1	1	Ebna1bp2
Slc35f3.1	6.76104036490703e-05	-0.329065	0.64	0.764	1	1	Slc35f3
Cisd1	6.8486025450748e-05	-0.593229	0.254	0.361	1	1	Cisd1
Polr2j	6.91028767446789e-05	-0.490469	0.368	0.482	1	1	Polr2j
Tnfaip3.1	6.98620732333351e-05	-0.696915	0.229	0.334	1	1	Tnfaip3
Hspa14	7.47864849774889e-05	-0.646317	0.149	0.25	1	1	Hspa14
Fus.1	7.70449641355924e-05	-0.67354	0.171	0.276	1	1	Fus
U2af1	7.79921616000497e-05	-0.338235	0.579	0.696	1	1	U2af1
Hpf1	8.3634038159838e-05	-0.506852	0.179	0.291	1	1	Hpf1
Etfa	8.56955522588302e-05	-0.651853	0.207	0.309	1	1	Etfa
Ewsr1	8.57531447861138e-05	-0.651194	0.184	0.286	1	1	Ewsr1
Ptp4a2	8.81428130651381e-05	-0.442353	0.292	0.41	1	1	Ptp4a2
Sf3b4	8.98856009331949e-05	-0.46307	0.249	0.364	1	1	Sf3b4
Rnf114.1	9.02296266607076e-05	0.707887	0.327	0.235	1	1	Rnf114
Cck.1	9.53631924853181e-05	-0.750421	0.176	0.274	1	1	Cck
Mrpl42	9.56855844554203e-05	-0.497314	0.363	0.475	1	1	Mrpl42
Pgrmc1	0.000101041	-0.461968	0.174	0.282	1	1	Pgrmc1
Timm13	0.00010384	-0.276081	0.801	0.858	1	1	Timm13
H2-T23.1	0.000105675	0.340678	0.673	0.595	1	1	H2-T23
Babam1	0.000107565	-0.709031	0.154	0.251	1	1	Babam1
Hhla1	0.000107677	-0.522872	0.204	0.313	1	1	Hhla1
Bc1.1	0.000109465	-0.887126	0.275	0.375	1	1	Bc1
Yif1b	0.000113697	-0.71574	0.179	0.275	1	1	Yif1b
Mrpl28	0.000113792	-0.365784	0.31	0.436	1	1	Mrpl28
Eny2	0.000118345	-0.51051	0.249	0.364	1	1	Eny2
Prdx2.1	0.000119371	-0.26157	0.809	0.872	1	1	Prdx2
Nop58	0.000121023	-0.621045	0.194	0.298	1	1	Nop58
Anapc5	0.000127901	-0.602714	0.209	0.313	1	1	Anapc5
Bcl2a1b.1	0.000129819	-0.438617	0.479	0.589	1	1	Bcl2a1b
Vasp.1	0.000129868	0.419421	0.632	0.561	1	1	Vasp
Micu1	0.000130116	-0.522044	0.207	0.311	1	1	Micu1
Eif1ax	0.000131024	-0.474566	0.413	0.507	1	1	Eif1ax
Csde1	0.000131057	-0.601932	0.156	0.255	1	1	Csde1
Polr1c.1	0.000131419	-0.511902	0.224	0.333	1	1	Polr1c
Imp3	0.000134243	-0.425547	0.247	0.362	1	1	Imp3
Mpc1.1	0.000137439	-0.507748	0.345	0.459	1	1	Mpc1
Fancc.1	0.000138859	-0.509236	0.179	0.282	1	1	Fancc
Tmem14c	0.000140968	-0.250029	0.552	0.68	1	1	Tmem14c
Tra2b	0.000141806	-0.455696	0.368	0.484	1	1	Tra2b
Mdh1	0.000143215	-0.408902	0.418	0.536	1	1	Mdh1
Strap	0.000143428	-0.582899	0.176	0.276	1	1	Strap
Thoc7	0.000154217	-0.587843	0.184	0.285	1	1	Thoc7
Atp6v0d1.1	0.000159778	0.621493	0.368	0.275	1	1	Atp6v0d1
Map1lc3b.1	0.000161817	0.426992	0.736	0.723	1	1	Map1lc3b
Pycard.1	0.000162874	0.352536	0.741	0.712	1	1	Pycard
Nol7	0.000163162	-0.378804	0.476	0.601	1	1	Nol7
Eif4a1	0.000167412	-0.272207	0.945	0.945	1	1	Eif4a1
Swi5	0.000168805	-0.257618	0.652	0.759	1	1	Swi5
A430005L14Rik	0.000169516	-0.565501	0.154	0.252	1	1	A430005L14Rik
Manf	0.000171818	-0.50427	0.277	0.382	1	1	Manf
Pcbp2	0.000171864	-0.281233	0.605	0.73	1	1	Pcbp2
Ubald2	0.0001738	-0.373928	0.443	0.569	1	1	Ubald2
Bcl2a1a.1	0.00017604	-0.530184	0.275	0.384	1	1	Bcl2a1a
Lsamp	0.000182513	-0.406453	0.27	0.389	1	1	Lsamp
Srp19	0.000196839	-0.423445	0.222	0.329	1	1	Srp19
Usp50.1	0.000197977	-0.352728	0.504	0.627	1	1	Usp50
Ssr2	0.000201358	-0.282379	0.509	0.633	1	1	Ssr2
Emc8	0.000203547	-0.584468	0.186	0.285	1	1	Emc8
Med11	0.000204177	-0.375607	0.267	0.379	1	1	Med11
Pole4	0.000207184	-0.543449	0.184	0.285	1	1	Pole4
Ryr3.1	0.000207699	-0.516188	0.264	0.363	1	1	Ryr3
Cct7.1	0.000208553	-0.391815	0.446	0.56	1	1	Cct7
Metap2	0.000208809	-0.486446	0.159	0.256	1	1	Metap2
Cops6.1	0.00021166	-0.43027	0.287	0.398	1	1	Cops6
mt-Nd2.1	0.000216666	-0.260784	0.965	0.982	1	1	mt-Nd2
Anapc11	0.000218005	-0.42195	0.358	0.468	1	1	Anapc11
Med30.1	0.000230279	-0.583376	0.161	0.254	1	1	Med30
Hnrnpk	0.000235972	-0.324232	0.589	0.699	1	1	Hnrnpk
Mrps18a	0.000263682	-0.513662	0.166	0.263	1	1	Mrps18a
Ndufa5	0.00026525	-0.3333	0.411	0.523	1	1	Ndufa5
Polr2g	0.000265801	-0.489297	0.267	0.373	1	1	Polr2g
Abcb9.1	0.000266335	0.365895	0.408	0.315	1	1	Abcb9
Hsd17b10	0.000281935	-0.518864	0.227	0.328	1	1	Hsd17b10
Rnps1	0.000287249	-0.64088	0.196	0.29	1	1	Rnps1
Pop5.1	0.000295571	-0.35895	0.385	0.502	1	1	Pop5
Erh	0.000302565	-0.300827	0.64	0.747	1	1	Erh
Cdk5rap2	0.000315009	-0.437518	0.174	0.273	1	1	Cdk5rap2
Ywhah	0.000322212	-0.599201	0.189	0.284	1	1	Ywhah
Ndufab1	0.000324859	-0.381675	0.451	0.551	1	1	Ndufab1
Vps37b	0.000335615	-0.311913	0.408	0.536	1	1	Vps37b
G630055G22Rik	0.000339493	-0.302162	0.589	0.71	1	1	G630055G22Rik
Ak2.1	0.000341642	-0.59062	0.176	0.27	1	1	Ak2
mt-Co1	0.000348514	0.363726	0.851	0.829	1	1	mt-Co1
Cct4.1	0.000350912	-0.429141	0.33	0.436	1	1	Cct4
Cfap46	0.000359099	-0.503712	0.27	0.366	1	1	Cfap46
Znrd2	0.000384755	-0.452775	0.204	0.304	1	1	Znrd2
Vim.1	0.000389541	0.291193	0.806	0.749	1	1	Vim
Adhfe1	0.000401368	-0.509795	0.327	0.422	1	1	Adhfe1
Sf3b5	0.000404826	-0.269719	0.632	0.731	1	1	Sf3b5
Etf1	0.000417448	-0.577713	0.184	0.275	1	1	Etf1
Ino80e	0.000420771	-0.560179	0.166	0.258	1	1	Ino80e
Mtch2	0.000432066	-0.467169	0.239	0.337	1	1	Mtch2
Lsm7.1	0.000432157	-0.293696	0.582	0.678	1	1	Lsm7
Ltb.1	0.000436357	0.521885	0.479	0.404	1	1	Ltb
Rnaset2b.1	0.000449554	0.424572	0.64	0.611	1	1	Rnaset2b
Pdcd5	0.00045068	-0.511	0.277	0.37	1	1	Pdcd5
Clta.1	0.000455712	0.347716	0.723	0.711	1	1	Clta
Dnajc15	0.000463914	-0.304661	0.652	0.745	1	1	Dnajc15
Calr.1	0.000495116	-0.318026	0.577	0.696	1	1	Calr
Il10	0.000496668	-0.54353	0.204	0.297	1	1	Il10
Nutf2-ps1	0.000506082	-0.471341	0.204	0.301	1	1	Nutf2-ps1
Adh5	0.000514313	-0.543449	0.202	0.294	1	1	Adh5
Trp53	0.000517943	-0.574679	0.181	0.269	1	1	Trp53
Dcps	0.000571825	-0.348805	0.232	0.334	1	1	Dcps
Pdcd1	0.000587167	-0.484097	0.373	0.477	1	1	Pdcd1
Nubp1	0.000592025	-0.423169	0.234	0.335	1	1	Nubp1
Cd63.1	0.000599533	-0.4926	0.214	0.308	1	1	Cd63
Arf4.1	0.000613064	-0.453724	0.32	0.419	1	1	Arf4
Cox17.1	0.000614703	-0.342577	0.831	0.878	1	1	Cox17
Cdkn2aipnl	0.000643498	-0.545532	0.202	0.289	1	1	Cdkn2aipnl
Ankhd1	0.000645204	-0.411231	0.315	0.417	1	1	Ankhd1
1810009A15Rik	0.000646764	-0.490926	0.184	0.274	1	1	1810009A15Rik
0610010K14Rik	0.000670543	-0.406196	0.31	0.409	1	1	0610010K14Rik
Cdh5	0.000674039	-0.378059	0.332	0.437	1	1	Cdh5
Gm36264.1	0.000674482	-0.686173	0.264	0.354	1	1	Gm36264
Mrpl12	0.000675741	-0.29449	0.491	0.601	1	1	Mrpl12
Sdf4.1	0.000684369	-0.499391	0.642	0.736	1	1	Sdf4
Bcl2a1d.1	0.00070688	-0.487421	0.471	0.555	1	1	Bcl2a1d
Rpn1.1	0.000715879	-0.617323	0.176	0.262	1	1	Rpn1
Ndufs2	0.000760781	-0.316154	0.345	0.45	1	1	Ndufs2
Fdps	0.000787776	-0.561083	0.247	0.335	1	1	Fdps
Pnkd	0.000795837	-0.425755	0.186	0.273	1	1	Pnkd
Nhp2	0.000829599	-0.374508	0.647	0.709	1	1	Nhp2
Yaf2	0.000849845	-0.472103	0.181	0.27	1	1	Yaf2
Klrc1	0.000854492	-0.429751	0.191	0.284	1	1	Klrc1
Dnajc9.1	0.000908492	-0.342249	0.28	0.386	1	1	Dnajc9
Glo1	0.000911067	-0.525578	0.199	0.286	1	1	Glo1
Arpc1b.1	0.000919594	0.258319	0.935	0.923	1	1	Arpc1b
Lsm12	0.000922952	-0.407286	0.202	0.297	1	1	Lsm12
Pdap1	0.000962605	-0.465362	0.267	0.359	1	1	Pdap1
Crlf2.1	0.0009663	0.534713	0.378	0.293	1	1	Crlf2
Pcbp1	0.000967488	-0.410317	0.32	0.423	1	1	Pcbp1
Puf60	0.000973719	-0.348675	0.199	0.293	1	1	Puf60
Psmc5	0.00103999	-0.47113	0.196	0.287	1	1	Psmc5
Gdi2.1	0.00104565	-0.451126	0.36	0.451	1	1	Gdi2
Txnl1	0.00107421	-0.451724	0.217	0.307	1	1	Txnl1
Tinf2.1	0.00108353	-0.596158	0.181	0.264	1	1	Tinf2
Septin7.1	0.00108718	-0.536134	0.171	0.253	1	1	Septin7
Ddost	0.00111926	-0.309433	0.471	0.57	1	1	Ddost
Cib1	0.00114722	-0.46975	0.254	0.343	1	1	Cib1
Cfdp1	0.00117032	-0.351154	0.232	0.33	1	1	Cfdp1
Timm8b	0.00120071	-0.365935	0.262	0.36	1	1	Timm8b
Mrpl51	0.00120739	-0.395526	0.259	0.353	1	1	Mrpl51
Tbc1d22b.1	0.00125609	-0.671878	0.264	0.356	1	1	Tbc1d22b
Ctbp1	0.00129648	-0.476661	0.176	0.259	1	1	Ctbp1
Ppp2r1a	0.00134219	-0.259637	0.34	0.443	1	1	Ppp2r1a
Prdx3	0.00138901	-0.431055	0.194	0.282	1	1	Prdx3
Mpdu1	0.00140209	-0.371946	0.282	0.379	1	1	Mpdu1
Mrpl18.1	0.00144481	-0.288541	0.322	0.429	1	1	Mrpl18
Timm22	0.00149487	-0.509236	0.184	0.267	1	1	Timm22
Pdcd10	0.00149897	-0.506362	0.189	0.272	1	1	Pdcd10
Pld3.1	0.00150973	0.493063	0.496	0.431	1	1	Pld3
Hnrnpm	0.00156152	-0.492159	0.219	0.306	1	1	Hnrnpm
Rgs2.1	0.00156301	-0.386997	0.456	0.55	1	1	Rgs2
Anapc16	0.00157142	-0.376911	0.282	0.379	1	1	Anapc16
Gltp	0.00160484	-0.488564	0.207	0.291	1	1	Gltp
Osgep	0.00166371	-0.464002	0.179	0.264	1	1	Osgep
Il21r	0.00167227	-0.363217	0.239	0.332	1	1	Il21r
Vcp	0.00167932	-0.6348	0.186	0.266	1	1	Vcp
Slirp	0.00171678	-0.288057	0.353	0.454	1	1	Slirp
Tpm4	0.00172559	-0.368228	0.277	0.376	1	1	Tpm4
Lmnb1.1	0.00178216	-0.411367	0.257	0.347	1	1	Lmnb1
Tmbim6.1	0.00180823	0.250314	0.826	0.822	1	1	Tmbim6
Ptprc	0.00183248	-0.350472	0.358	0.46	1	1	Ptprc
Eif3g.1	0.00183924	-0.304258	0.448	0.542	1	1	Eif3g
Pet100.1	0.00189312	0.291925	0.72	0.696	1	1	Pet100
Ywhaq	0.00200465	-0.378928	0.315	0.411	1	1	Ywhaq
Nudt21	0.00206214	-0.310618	0.431	0.534	1	1	Nudt21
Nono	0.00207771	-0.488199	0.242	0.324	1	1	Nono
Ciao2b	0.00209043	-0.423667	0.184	0.266	1	1	Ciao2b
Tpd52l1.1	0.00213983	0.332423	0.612	0.578	1	1	Tpd52l1
Arpc4.1	0.00216089	0.287523	0.736	0.696	1	1	Arpc4
Nme1	0.00217258	-0.275743	0.889	0.897	1	1	Nme1
Eif3c	0.00221432	-0.393407	0.315	0.409	1	1	Eif3c
Lat.1	0.00227677	0.299376	0.725	0.708	1	1	Lat
Ap2m1	0.00234569	-0.384869	0.229	0.313	1	1	Ap2m1
Emc4	0.0023913	-0.330247	0.247	0.339	1	1	Emc4
Hprt	0.00241481	-0.315577	0.401	0.488	1	1	Hprt
Sntg1.1	0.00243781	-0.287012	0.453	0.55	1	1	Sntg1
Arl6ip4	0.00256393	-0.305546	0.196	0.283	1	1	Arl6ip4
Got2.1	0.00257701	-0.365182	0.229	0.316	1	1	Got2
Map2k2	0.00266006	-0.491411	0.181	0.263	1	1	Map2k2
Psmd13	0.00269369	-0.294758	0.481	0.583	1	1	Psmd13
Emc6	0.00269798	-0.357273	0.302	0.396	1	1	Emc6
Hnrnpdl	0.00273605	-0.374294	0.272	0.364	1	1	Hnrnpdl
Arf5.1	0.00274524	0.348122	0.607	0.565	1	1	Arf5
Uqcrc2	0.00283025	-0.315058	0.312	0.402	1	1	Uqcrc2
Ccdc107	0.0028455	-0.550209	0.181	0.254	1	1	Ccdc107
Hsp90b1	0.00307291	-0.42397	0.315	0.401	1	1	Hsp90b1
Eif3d	0.00308692	-0.315998	0.229	0.314	1	1	Eif3d
H2az2.1	0.00308957	-0.412777	0.746	0.786	1	1	H2az2
Canx	0.00312495	-0.320131	0.267	0.353	1	1	Canx
Supt4a.1	0.0031938	0.334143	0.64	0.603	1	1	Supt4a
Csk	0.00325073	-0.331937	0.199	0.283	1	1	Csk
Ak6	0.00328794	-0.472003	0.181	0.258	1	1	Ak6
Isg15.1	0.00329663	0.819002	0.307	0.237	1	1	Isg15
Crem.1	0.00334718	0.351675	0.544	0.483	1	1	Crem
Polr2k	0.00341237	-0.267526	0.368	0.458	1	1	Polr2k
Kcnn4	0.00346907	-0.5097	0.196	0.272	1	1	Kcnn4
Aip	0.00361936	-0.44938	0.227	0.307	1	1	Aip
Ndufa12	0.00373733	-0.258734	0.531	0.638	1	1	Ndufa12
Sqstm1	0.00377051	0.391956	0.491	0.439	1	1	Sqstm1
Sla2.1	0.00392974	0.334886	0.537	0.462	1	1	Sla2
Tmed5	0.0040271	-0.390254	0.191	0.269	1	1	Tmed5
Yipf3	0.00406731	-0.402757	0.184	0.261	1	1	Yipf3
Emc7	0.00434973	-0.345409	0.277	0.36	1	1	Emc7
1110004F10Rik	0.00436069	-0.263175	0.214	0.3	1	1	1110004F10Rik
Eif6	0.004397	-0.291836	0.418	0.507	1	1	Eif6
Lpp	0.00451127	-0.389674	0.217	0.292	1	1	Lpp
Psenen.1	0.00475271	0.268146	0.741	0.741	1	1	Psenen
Rbis.1	0.00486382	-0.26564	0.408	0.5	1	1	Rbis
Paics	0.0048702	-0.456265	0.199	0.271	1	1	Paics
Psmd11	0.00488067	-0.30561	0.249	0.332	1	1	Psmd11
Sdf2	0.00517306	-0.272239	0.212	0.293	1	1	Sdf2
Ankrd50.1	0.00532923	0.514803	0.267	0.201	1	1	Ankrd50
Dgat1	0.00567316	-0.509553	0.224	0.296	1	1	Dgat1
Psmd14	0.00575994	-0.296546	0.267	0.349	1	1	Psmd14
Pim1	0.00577564	-0.352345	0.272	0.354	1	1	Pim1
Tle5.1	0.00596345	0.390258	0.569	0.537	1	1	Tle5
Pfdn2	0.00598419	-0.370446	0.247	0.325	1	1	Pfdn2
Commd10	0.00606226	-0.40759	0.191	0.265	1	1	Commd10
Ube2a	0.00610612	-0.33409	0.305	0.393	1	1	Ube2a
Uqcc3.1	0.00611061	0.437853	0.441	0.383	1	1	Uqcc3
Use1.1	0.00623099	0.338625	0.569	0.515	1	1	Use1
Cul3.1	0.00645998	0.412501	0.373	0.303	1	1	Cul3
Elf1	0.00648069	0.398417	0.385	0.319	1	1	Elf1
Rnaset2a.1	0.00659108	0.255453	0.685	0.638	1	1	Rnaset2a
Polr2c	0.00661901	-0.32314	0.244	0.328	1	1	Polr2c
Iqsec1	0.00675427	-0.559207	0.204	0.275	1	1	Iqsec1
Saraf	0.00678409	0.296515	0.632	0.579	1	1	Saraf
Mlf2	0.00688655	-0.311999	0.249	0.329	1	1	Mlf2
Cbx3	0.00688715	-0.534409	0.189	0.255	1	1	Cbx3
Ppie	0.00704496	-0.452775	0.237	0.307	1	1	Ppie
Mrps26	0.00704799	-0.284666	0.264	0.351	1	1	Mrps26
Capza2	0.007076	-0.349796	0.257	0.334	1	1	Capza2
Sec13	0.00710812	-0.317404	0.305	0.38	1	1	Sec13
Pmel	0.00727844	-0.415534	0.242	0.315	1	1	Pmel
Tomm5.1	0.00775736	-0.304851	0.504	0.579	1	1	Tomm5
Ifitm3.1	0.00784525	0.608273	0.29	0.23	1	1	Ifitm3
P4hb	0.00809228	-0.310496	0.327	0.409	1	1	P4hb
Ms4a6b.1	0.00809646	0.320424	0.602	0.553	1	1	Ms4a6b
Ccdc124	0.00821635	-0.289677	0.33	0.413	1	1	Ccdc124
Dock8	0.00828854	-0.375092	0.194	0.265	1	1	Dock8
Adipor1	0.00867352	-0.426678	0.219	0.289	1	1	Adipor1
Bst2.1	0.00896085	0.325321	0.73	0.7	1	1	Bst2
Fam107b	0.00907256	-0.291647	0.39	0.471	1	1	Fam107b
Ttll3.1	0.00910111	0.368518	0.599	0.59	1	1	Ttll3
Tpm3-rs7	0.00914166	-0.281799	0.212	0.286	1	1	Tpm3-rs7
Rac1	0.00992739	-0.282856	0.368	0.452	1	1	Rac1
Ptpa	0.00996183	-0.341518	0.244	0.318	1	1	Ptpa
Hmgb2.2	1.9913625219348e-96	1.3949	1	0.909	3.12643915943764e-92	2	Hmgb2
Tubb5.2	4.48946736430369e-87	1.51458	0.994	0.752	7.04846376195679e-83	2	Tubb5
Il31ra.1	1.3081440322807e-83	1.50563	0.994	0.757	2.0537861306807e-79	2	Il31ra
Tuba1b.1	1.14533236509415e-79	1.3985	0.991	0.789	1.79817181319782e-75	2	Tuba1b
Tubb4b.2	4.57838183910397e-70	1.7044	0.897	0.507	7.18805948739323e-66	2	Tubb4b
Birc5.2	2.11196340930265e-67	1.83529	0.804	0.319	3.31578255260516e-63	2	Birc5
Stmn1.2	1.18681835659827e-58	1.51871	0.912	0.549	1.86330481985928e-54	2	Stmn1
Tuba1c.2	4.39168363372905e-58	1.72837	0.868	0.552	6.89494330495461e-54	2	Tuba1c
Spc24.2	2.48875135422801e-56	1.76045	0.713	0.248	3.90733962613798e-52	2	Spc24
H2ax.1	9.77774288517837e-55	1.58708	0.798	0.367	1.535105632973e-50	2	H2ax
Cks1b.1	1.38459839383917e-52	1.61826	0.777	0.34	2.1738194783275e-48	2	Cks1b
Pclaf.1	3.47894945083459e-52	1.46444	0.845	0.441	5.46195063781031e-48	2	Pclaf
Ccna2.1	5.71411754545597e-52	2.29627	0.484	0.104	8.97116454636587e-48	2	Ccna2
Ube2c.2	8.01980116997339e-52	1.96765	0.692	0.288	1.25910878368582e-47	2	Ube2c
Ubb.1	1.08317746814364e-48	0.57472	1	0.999	1.70058862498551e-44	2	Ubb
H2ac23.1	1.10738750991453e-47	1.51099	0.733	0.314	1.73859839056581e-43	2	H2ac23
Pfn1.1	1.44979220240498e-47	0.562163	1	0.999	2.27617375777582e-43	2	Pfn1
H2az1.1	1.0883452162332e-46	0.752599	0.994	0.963	1.70870198948612e-42	2	H2az1
H2ac24.1	1.65545825158277e-46	1.60889	0.704	0.298	2.59906945498494e-42	2	H2ac24
Cenpa.2	3.8966780775908e-42	1.27201	0.877	0.587	6.11778458181755e-38	2	Cenpa
Clic1.1	8.73604742679554e-42	0.800708	0.982	0.905	1.3715594460069e-37	2	Clic1
Tmsb4x.2	2.74727964460026e-41	0.536287	1	1	4.31322904202241e-37	2	Tmsb4x
Ptma.1	8.78533176286204e-41	0.591621	1	0.997	1.37929708676934e-36	2	Ptma
Ccnb2.2	7.2699384861489e-40	1.79062	0.534	0.174	1.14138034232538e-35	2	Ccnb2
Pmf1.2	2.85027689229013e-38	1.40623	0.695	0.312	4.4749347208955e-34	2	Pmf1
Jpt1.2	1.97970947942708e-37	0.963858	0.93	0.762	3.10814388270052e-33	2	Jpt1
Cdca8.1	4.13985265592718e-36	1.70649	0.496	0.159	6.49956866980567e-32	2	Cdca8
Bub3.1	1.16224869735185e-35	1.46187	0.616	0.252	1.82473045484241e-31	2	Bub3
Hmgn2.2	2.82805629157334e-34	1.05394	0.871	0.581	4.44004837777015e-30	2	Hmgn2
Lockd.2	2.80818506776141e-33	1.32048	0.686	0.338	4.40885055638541e-29	2	Lockd
9330111N05Rik.1	4.61139468302321e-33	0.549777	1	0.997	7.23988965234644e-29	2	9330111N05Rik
Hmgn2-ps.2	8.68897433170064e-32	1.08402	0.845	0.566	1.364168970077e-27	2	Hmgn2-ps
Cdca3.1	2.38461851671388e-31	1.65641	0.507	0.197	3.74385107124079e-27	2	Cdca3
H2az2.2	5.60293003898718e-31	1.06359	0.906	0.729	8.79660016120987e-27	2	H2az2
Actg1.1	1.34532244424791e-30	0.500978	1	0.995	2.11215623746922e-26	2	Actg1
Gm8797.1	1.41685987586163e-30	0.604346	0.997	0.976	2.22447000510276e-26	2	Gm8797
Cmc2.2	1.69364608552407e-30	1.49046	0.522	0.205	2.65902435427279e-26	2	Cmc2
H3f3b.1	2.61483104401193e-30	0.498088	1	0.997	4.10528473909873e-26	2	H3f3b
Rps21.1	3.97839821704152e-29	-0.359941	1	1	6.24608520075519e-25	2	Rps21
Mrps28.1	1.14980537127155e-27	0.565304	0.991	0.959	1.80519443289633e-23	2	Mrps28
Cmtm7.1	1.4971315706827e-27	0.922535	0.883	0.661	2.35049656597183e-23	2	Cmtm7
Gm47854.2	2.34261046493253e-27	0.879699	0.804	0.451	3.67789842994407e-23	2	Gm47854
Cdkn3	3.04420911722074e-27	1.70756	0.331	0.089	4.77940831403656e-23	2	Cdkn3
Hmgb1.2	4.68544841097771e-27	0.91869	0.883	0.664	7.35615400523501e-23	2	Hmgb1
Rbm3.1	4.80151293289925e-27	0.513529	1	0.959	7.53837530465182e-23	2	Rbm3
Gm34821.1	5.41332246227926e-27	0.449248	1	0.995	8.49891626577845e-23	2	Gm34821
Cenpw.2	2.4385827893326e-26	1.15599	0.636	0.313	3.82857497925219e-22	2	Cenpw
Ecpas.2	9.33088213821113e-25	1.07574	0.628	0.316	1.46494849569915e-20	2	Ecpas
Arl6ip1.2	9.99897456535479e-25	1.21539	0.701	0.447	1.5698390067607e-20	2	Arl6ip1
H2ac11.1	1.00185512567194e-24	1.20376	0.49	0.197	1.57291254730494e-20	2	H2ac11
Gclm	1.69153144046881e-24	0.396099	1	0.996	2.65570436153603e-20	2	Gclm
Ccr7.2	1.77674831637734e-24	-5.6641	0.021	0.283	2.78949485671242e-20	2	Ccr7
Gzmb.2	1.80476652778148e-24	0.937197	0.933	0.78	2.83348344861692e-20	2	Gzmb
Actb.1	2.40964308726981e-24	0.424105	1	0.998	3.7831396470136e-20	2	Actb
Rpa2.1	4.28468278676713e-24	1.08077	0.669	0.364	6.72695197522439e-20	2	Rpa2
Sla2.2	4.4048637906841e-24	0.927343	0.718	0.405	6.91563615137404e-20	2	Sla2
Rps12.2	5.15437585885249e-24	-0.36264	1	1	8.09237009839841e-20	2	Rps12
Tk1.2	5.67795421892596e-24	1.18926	0.507	0.215	8.91438812371375e-20	2	Tk1
Coro1a.1	1.4134849910636e-23	0.402842	1	0.999	2.21917143596985e-19	2	Coro1a
Ppia	2.86721307507034e-23	0.362602	1	1	4.50152452786043e-19	2	Ppia
Banf1.1	3.85233309350793e-23	0.624808	0.941	0.791	6.04816295680746e-19	2	Banf1
Psmb9.1	6.36006670106596e-23	0.55984	0.965	0.905	9.98530472067356e-19	2	Psmb9
Rps24.1	7.39680090740381e-23	-0.255483	1	1	1.1612977424624e-18	2	Rps24
Tacc3	1.22505701148261e-22	1.73502	0.308	0.091	1.9233395080277e-18	2	Tacc3
Xcl1.2	1.57777948458763e-22	-3.66546	0.088	0.353	2.47711379080258e-18	2	Xcl1
Cks2.1	2.37331291890336e-22	1.38577	0.449	0.188	3.72610128267828e-18	2	Cks2
Grm8.2	3.50714285927344e-22	1.4108	0.411	0.157	5.5062142890593e-18	2	Grm8
Nusap1	4.79427111828458e-22	0.710138	0.337	0.106	7.52700565570679e-18	2	Nusap1
Psmb8.1	4.83660794051045e-22	0.443644	1	0.986	7.59347446660141e-18	2	Psmb8
1500009L16Rik	5.95197583154083e-22	1.76125	0.299	0.088	9.3446020555191e-18	2	1500009L16Rik
Rpl12.1	6.41972754725721e-22	-0.302047	1	1	1.00789722491938e-17	2	Rpl12
4930401C15Rik	7.83515590247609e-22	1.55276	0.337	0.111	1.23011947668875e-17	2	4930401C15Rik
Racgap1	8.76138586129062e-22	1.75979	0.296	0.087	1.37553758022263e-17	2	Racgap1
H2ac8.1	1.19491090367162e-21	1.37521	0.437	0.18	1.87601011876445e-17	2	H2ac8
Anp32e.1	9.82500230568686e-21	1.14972	0.572	0.303	1.54252536199284e-16	2	Anp32e
Nkg7.2	1.13528505323514e-20	0.384956	1	0.986	1.78239753357917e-16	2	Nkg7
Rpl5.1	1.28667320530164e-20	-0.335484	1	1	2.02007693232358e-16	2	Rpl5
Sntg1.2	3.44578799309938e-20	0.839948	0.721	0.454	5.40988714916603e-16	2	Sntg1
Gmnn.1	4.55737855840287e-20	1.17987	0.452	0.194	7.1550843366925e-16	2	Gmnn
Selenoh.1	5.76962938048306e-20	0.563652	0.941	0.812	9.0583181273584e-16	2	Selenoh
Bmpr1a.1	9.50012504175842e-20	1.37364	0.402	0.168	1.49151963155607e-15	2	Bmpr1a
Rnaseh2c.1	1.08855205417455e-19	0.736717	0.804	0.571	1.70902672505404e-15	2	Rnaseh2c
Gas5.1	1.27686107380676e-19	-0.637921	0.927	0.973	2.00467188587662e-15	2	Gas5
Cdkn2d	2.17063382065303e-19	1.53194	0.326	0.116	3.40789509842525e-15	2	Cdkn2d
Cfl1.1	3.03504061742925e-18	0.294362	1	1	4.76501376936392e-14	2	Cfl1
Lsm5.2	3.72043656110847e-18	0.699244	0.806	0.611	5.84108540094029e-14	2	Lsm5
Dapk1.1	4.42423647555756e-18	0.410779	0.991	0.975	6.94605126662537e-14	2	Dapk1
Rpl27a.1	5.34288663483664e-18	-0.251838	1	1	8.38833201669352e-14	2	Rpl27a
Ppp1r18.1	6.91253436085506e-18	0.915396	0.551	0.282	1.08526789465424e-13	2	Ppp1r18
Emp3.1	7.34289008121055e-18	0.815449	0.783	0.574	1.15283374275006e-13	2	Emp3
Eef1b2.2	7.58398372527589e-18	-0.393071	0.997	1	1.19068544486832e-13	2	Eef1b2
H2ac13.1	8.05850050276351e-18	1.15688	0.402	0.169	1.26518457893387e-13	2	H2ac13
Lgals1.2	1.99679360237923e-17	0.382763	1	0.997	3.13496595573539e-13	2	Lgals1
Tmpo	3.55447717336035e-17	1.31211	0.346	0.136	5.58052916217576e-13	2	Tmpo
Ppp1ca.1	3.60150097563936e-17	0.441325	0.985	0.935	5.65435653175379e-13	2	Ppp1ca
Scfd1.2	9.11813198469496e-17	1.02338	0.551	0.311	1.43154672159711e-12	2	Scfd1
Srsf7.2	9.9300947733075e-17	0.749883	0.742	0.503	1.55902487940928e-12	2	Srsf7
Mt2.2	1.18956611897366e-16	0.754999	0.795	0.564	1.86761880678864e-12	2	Mt2
4921515E04Rik	1.20206086919589e-16	1.33823	0.331	0.131	1.88723556463754e-12	2	4921515E04Rik
Gm53028.1	1.31591001496918e-16	0.388326	0.979	0.98	2.06597872350161e-12	2	Gm53028
H2ac7	2.08945459734568e-16	1.50009	0.276	0.095	3.28044371783272e-12	2	H2ac7
Atp5j	2.32815325867973e-16	0.455256	0.985	0.95	3.65520061612717e-12	2	Atp5j
Rps4x.2	2.50442204408158e-16	-0.25354	1	1	3.93194260920808e-12	2	Rps4x
Il2rb.1	2.62531790830608e-16	0.522635	0.959	0.874	4.12174911604054e-12	2	Il2rb
Tuba4a.1	2.96789135729973e-16	0.962879	0.493	0.257	4.65958943096057e-12	2	Tuba4a
Park7.1	5.17868847713141e-16	0.58366	0.883	0.754	8.13054090909631e-12	2	Park7
Txn1.1	5.89842031938082e-16	0.380151	1	0.993	9.26051990142788e-12	2	Txn1
Glrx.2	6.25290398589286e-16	0.873396	0.569	0.314	9.8170592578518e-12	2	Glrx
Kpna2	6.43872483336747e-16	1.65345	0.261	0.09	1.01087979883869e-11	2	Kpna2
Zfand3.1	6.68765784591813e-16	1.15872	0.408	0.188	1.04996228180915e-11	2	Zfand3
Asf1b	6.76201608405756e-16	1.47186	0.308	0.121	1.06163652519704e-11	2	Asf1b
Senp5.2	7.598327917745e-16	1.00643	0.519	0.288	1.19293748308597e-11	2	Senp5
Tyms.1	8.20264742120782e-16	1.0159	0.493	0.259	1.28781564512963e-11	2	Tyms
Lck.1	1.00333902905516e-15	0.718987	0.777	0.58	1.57524227561659e-11	2	Lck
Lsm2.1	1.10311123996756e-15	0.889967	0.513	0.267	1.73188464674907e-11	2	Lsm2
Rfc5	1.20762233505077e-15	1.32095	0.32	0.129	1.89596706602971e-11	2	Rfc5
Tuba1a.1	1.36486486950949e-15	0.729612	0.804	0.629	2.1428378451299e-11	2	Tuba1a
H2ac12	1.62131921744642e-15	1.37572	0.282	0.102	2.54547117139088e-11	2	H2ac12
Cul3.2	1.62805474848133e-15	0.905603	0.504	0.262	2.55604595511569e-11	2	Cul3
1700017B05Rik	1.65164270247383e-15	1.3572	0.287	0.106	2.59307904288392e-11	2	1700017B05Rik
Tinf2.2	1.98099902686105e-15	1.15809	0.399	0.186	3.11016847217185e-11	2	Tinf2
Sub1.2	3.20309802290798e-15	0.466007	0.988	0.959	5.02886389596552e-11	2	Sub1
Cenpx.1	4.2661762091253e-15	0.785029	0.622	0.375	6.69789664832673e-11	2	Cenpx
Hint1	6.32165484010533e-15	0.343727	1	0.992	9.92499809896537e-11	2	Hint1
Zfas1.1	9.61710151984201e-15	-0.9992	0.528	0.685	1.5098849386152e-10	2	Zfas1
H4c9.1	1.04332136523088e-14	1.15872	0.378	0.178	1.63801454341248e-10	2	H4c9
AW112010.2	1.28659693097534e-14	0.454625	0.991	0.954	2.01995718163129e-10	2	AW112010
Ptprcap.2	1.74273881384808e-14	0.309367	0.997	0.975	2.73609993774148e-10	2	Ptprcap
Cdk1	1.7586988400715e-14	1.31515	0.299	0.12	2.76115717891225e-10	2	Cdk1
Sult2b1.1	1.88274534422264e-14	1.0651	0.372	0.171	2.95591019042955e-10	2	Sult2b1
Rrm1.1	1.89133914814632e-14	1.01702	0.396	0.19	2.96940246258972e-10	2	Rrm1
Cox6a1	2.11781036440236e-14	0.330415	0.997	0.997	3.32496227211171e-10	2	Cox6a1
Odc1.2	3.05155903035743e-14	-1.12991	0.478	0.652	4.79094767766116e-10	2	Odc1
Mt1.2	3.35780307337808e-14	0.528909	0.933	0.812	5.27175082520359e-10	2	Mt1
Abcb9.2	6.1926714702132e-14	0.708178	0.516	0.284	9.72249420823473e-10	2	Abcb9
Srsf3.1	6.61463871847623e-14	0.523032	0.918	0.798	1.03849827880077e-09	2	Srsf3
Fen1	7.91084687552237e-14	1.23041	0.308	0.129	1.24200295945701e-09	2	Fen1
Lmnb1.2	1.02275750904669e-13	0.781832	0.49	0.263	1.6057292892033e-09	2	Lmnb1
H2ac4	1.03219207878843e-13	1.36685	0.293	0.122	1.62054156369783e-09	2	H2ac4
Trac.2	1.03632095976492e-13	0.51566	0.909	0.838	1.62702390683092e-09	2	Trac
Sdf4.2	1.3663867594482e-13	-1.01626	0.595	0.747	2.14522721233367e-09	2	Sdf4
Rbbp4.1	1.81711429714207e-13	0.750383	0.581	0.349	2.85286944651305e-09	2	Rbbp4
Ifngr1.1	1.82200440251385e-13	0.666489	0.768	0.571	2.86054691194675e-09	2	Ifngr1
Ankrd50.2	1.87092739891365e-13	1.05365	0.364	0.172	2.93735601629444e-09	2	Ankrd50
Med30.2	1.93020097897069e-13	1.09949	0.37	0.179	3.03041553698399e-09	2	Med30
Ran.1	2.07098991015297e-13	0.44986	0.915	0.818	3.25145415894016e-09	2	Ran
Rps3a1.1	2.1083814873535e-13	-0.273792	1	1	3.310158935145e-09	2	Rps3a1
Gzmk.2	3.27011483786081e-13	1.04855	0.405	0.208	5.13408029544148e-09	2	Gzmk
Lrp1b.1	3.32529396371519e-13	0.438121	0.927	0.775	5.22071152303285e-09	2	Lrp1b
Rbx1.1	4.15567583214217e-13	0.496616	0.88	0.76	6.52441105646321e-09	2	Rbx1
Mad2l1	6.76413288829283e-13	1.34864	0.273	0.111	1.06196886346197e-08	2	Mad2l1
Tafa2.2	6.87244352509805e-13	-2.06206	0.073	0.252	1.07897363344039e-08	2	Tafa2
Fkbp2.1	6.98480978583917e-13	0.725809	0.575	0.342	1.09661513637675e-08	2	Fkbp2
Gm30211	7.29264107851523e-13	1.08426	0.282	0.114	1.14494464932689e-08	2	Gm30211
Nucks1.1	7.74157453929666e-13	1.04567	0.372	0.183	1.21542720266958e-08	2	Nucks1
Herpud1.1	8.36148131075902e-13	1.04312	0.346	0.161	1.31275256578917e-08	2	Herpud1
Slc25a5	8.51070413761361e-13	0.305692	1	0.995	1.33618054960534e-08	2	Slc25a5
Dnajc9.2	8.96277596557757e-13	0.808155	0.516	0.3	1.40715582659568e-08	2	Dnajc9
Gng2.1	9.24249717664944e-13	0.691376	0.672	0.432	1.45107205673396e-08	2	Gng2
Exosc8.1	9.8055528622772e-13	1.07373	0.387	0.197	1.53947179937752e-08	2	Exosc8
Tra2b.1	1.21061308414998e-12	0.659728	0.622	0.392	1.90066254211547e-08	2	Tra2b
Oaz1.1	1.72388068072124e-12	0.261414	1	1	2.70649266873235e-08	2	Oaz1
Apobec3.1	1.9245568506612e-12	0.738331	0.478	0.267	3.02155425553808e-08	2	Apobec3
Lbr	2.01711988088935e-12	1.13397	0.328	0.154	3.16687821299627e-08	2	Lbr
Hmgn5.1	2.45654516715724e-12	1.01535	0.381	0.192	3.85677591243687e-08	2	Hmgn5
Rfc3.1	4.54453522824094e-12	1.13242	0.343	0.169	7.13492030833828e-08	2	Rfc3
Snrpd1.1	4.81584082916722e-12	0.529164	0.789	0.565	7.56087010179253e-08	2	Snrpd1
Rpl23.1	4.84498459654827e-12	-0.253288	1	1	7.60662581658078e-08	2	Rpl23
Rad21	7.05825782874278e-12	0.935621	0.308	0.138	1.10814647911262e-07	2	Rad21
Eef1a1.1	7.16654365837991e-12	-0.299027	1	0.999	1.12514735436565e-07	2	Eef1a1
Rps25.2	7.19564716071451e-12	-0.291384	1	1	1.12971660423218e-07	2	Rps25
Nosip	8.84749339610395e-12	1.10242	0.317	0.15	1.38905646318832e-07	2	Nosip
Ccl5.2	9.16243596623553e-12	0.321382	0.953	0.843	1.43850244669898e-07	2	Ccl5
Stard3nl.1	1.07235346724076e-11	1.0551	0.361	0.187	1.683594943568e-07	2	Stard3nl
Rpl22.1	1.23033835066551e-11	-0.257735	0.997	0.999	1.93163121054485e-07	2	Rpl22
Etfb.1	1.40178223993824e-11	0.489305	0.856	0.713	2.20079811670303e-07	2	Etfb
Plac8.2	1.73711410354233e-11	0.587731	0.839	0.723	2.72726914256145e-07	2	Plac8
Ubl4a.1	1.76362986888114e-11	0.861831	0.478	0.283	2.7688988941434e-07	2	Ubl4a
Pkp3.2	2.36763379730687e-11	0.748237	0.431	0.233	3.71718506177179e-07	2	Pkp3
Hnrnpa3.1	2.43780532666707e-11	0.513852	0.865	0.734	3.8273543628673e-07	2	Hnrnpa3
Slc22a14	2.89921795085177e-11	1.10422	0.308	0.146	4.55177218283727e-07	2	Slc22a14
Tpst2.1	3.04954007044664e-11	0.94857	0.372	0.192	4.78777791060122e-07	2	Tpst2
Anapc11.1	3.06937436265845e-11	0.671589	0.589	0.384	4.81891774937376e-07	2	Anapc11
Tap1.1	3.17055607717743e-11	0.636744	0.595	0.386	4.97777304116857e-07	2	Tap1
Snrpe.1	3.19132269083208e-11	0.374005	0.935	0.893	5.01037662460637e-07	2	Snrpe
Tagln2.1	3.23070827280064e-11	0.488884	0.921	0.83	5.07221198829701e-07	2	Tagln2
Elob.1	4.11534689784939e-11	0.261728	0.997	0.983	6.46109462962355e-07	2	Elob
Calm3.1	4.44264308626197e-11	0.463569	0.862	0.732	6.97494964543129e-07	2	Calm3
Pabpc1.1	4.57404263914099e-11	-0.431744	0.974	0.977	7.18124694345136e-07	2	Pabpc1
Elof1.1	5.45730711664917e-11	0.747148	0.522	0.315	8.5679721731392e-07	2	Elof1
Mrpl18.2	5.86978535443376e-11	0.715114	0.545	0.347	9.215563006461e-07	2	Mrpl18
Nrn1.1	5.90695399043413e-11	-2.13452	0.091	0.253	9.27391776498158e-07	2	Nrn1
Dut.1	6.12356864851675e-11	0.506951	0.827	0.668	9.6140027781713e-07	2	Dut
Smc4	6.23989721049533e-11	1.05898	0.282	0.127	9.79663862047766e-07	2	Smc4
Cep20	6.28390420883415e-11	0.906857	0.29	0.131	9.86572960786962e-07	2	Cep20
Hlcs.1	7.69318638619259e-11	0.732628	0.534	0.337	1.20783026263224e-06	2	Hlcs
H2ac6	8.55729802680121e-11	1.26959	0.261	0.116	1.34349579020779e-06	2	H2ac6
Nrm	9.69613535472686e-11	1.01676	0.308	0.149	1.52229325069212e-06	2	Nrm
Phgdh.1	1.02029054504836e-10	0.602212	0.663	0.472	1.60185615572593e-06	2	Phgdh
Lsm3.1	1.05255247030189e-10	0.833259	0.402	0.22	1.65250737837396e-06	2	Lsm3
Calm1.1	1.24759275895241e-10	0.260931	1	0.996	1.95872063155528e-06	2	Calm1
Cenpm	1.25943044600025e-10	1.09276	0.279	0.127	1.97730580022039e-06	2	Cenpm
Gm45216.1	1.38330437900778e-10	0.817409	0.399	0.218	2.17178787504222e-06	2	Gm45216
Septin7.2	1.5303032411101e-10	0.79928	0.361	0.185	2.40257608854286e-06	2	Septin7
Rrm2	1.53665037378114e-10	1.04908	0.296	0.141	2.4125410868364e-06	2	Rrm2
Commd3.1	1.63799274574793e-10	0.7837	0.449	0.26	2.57164861082426e-06	2	Commd3
Ddx39a.1	1.78005751095166e-10	0.693908	0.504	0.311	2.79469029219411e-06	2	Ddx39a
Sh3bgrl3.2	1.91328333337836e-10	0.315572	0.997	0.969	3.00385483340403e-06	2	Sh3bgrl3
Ddit3.1	1.98541236969612e-10	1.09799	0.314	0.158	3.11709742042292e-06	2	Ddit3
Cdc42.1	2.06097971319499e-10	0.390444	0.927	0.828	3.23573814971614e-06	2	Cdc42
mt-Nd4.1	2.1608540682661e-10	-0.477728	0.921	0.967	3.39254088717778e-06	2	mt-Nd4
Pih1d1	2.31282143981759e-10	0.986467	0.305	0.148	3.63112966051362e-06	2	Pih1d1
Rnaseh2b.1	2.80908371331117e-10	0.903727	0.343	0.179	4.41026142989853e-06	2	Rnaseh2b
Mrpl42.1	4.04725999687347e-10	0.574557	0.607	0.386	6.35419819509135e-06	2	Mrpl42
Atp5o.1	4.07559152865184e-10	0.315662	0.974	0.938	6.39867869998338e-06	2	Atp5o
Rpl30.1	4.37755675912224e-10	-0.325546	0.994	0.994	6.87276411182191e-06	2	Rpl30
Mrpl54.1	4.88985520573504e-10	0.480894	0.795	0.618	7.67707267300402e-06	2	Mrpl54
Mrps18c.1	5.76413163669786e-10	0.555694	0.718	0.54	9.04968666961563e-06	2	Mrps18c
Auh.1	6.16429826330609e-10	0.896975	0.328	0.169	9.67794827339056e-06	2	Auh
Rfc4	6.29862098894526e-10	1.00254	0.299	0.148	9.88883495264406e-06	2	Rfc4
Mpdu1.1	6.54381752878513e-10	0.694439	0.493	0.303	1.02737935201926e-05	2	Mpdu1
Thy1.1	8.32887179955726e-10	0.313711	0.959	0.917	1.30763287253049e-05	2	Thy1
Ncaph2.1	1.06151765022885e-09	0.665366	0.466	0.281	1.66658271085929e-05	2	Ncaph2
Cluap1	1.07028668385943e-09	0.924399	0.311	0.157	1.6803500936593e-05	2	Cluap1
Nubp1.1	1.17551494602488e-09	0.764565	0.44	0.26	1.84555846525905e-05	2	Nubp1
Commd1.1	1.19584589431682e-09	0.632039	0.537	0.348	1.8774780540774e-05	2	Commd1
Fcer1g	1.20546842490203e-09	1.08492	0.258	0.118	1.89258542709619e-05	2	Fcer1g
Bloc1s5	1.23584107052603e-09	0.859337	0.331	0.171	1.94027048072587e-05	2	Bloc1s5
Pop4	1.32751039977604e-09	0.97374	0.264	0.122	2.08419132764839e-05	2	Pop4
Serinc3.1	1.33898121492895e-09	0.602752	0.616	0.415	2.10220050743845e-05	2	Serinc3
Sh2d2a.1	1.44762448769542e-09	0.416502	0.927	0.84	2.27277044568181e-05	2	Sh2d2a
Arhgdia.1	1.69226709907849e-09	0.41729	0.848	0.735	2.65685934555324e-05	2	Arhgdia
Ap2s1.1	1.80156245181429e-09	0.384052	0.845	0.691	2.82845304934843e-05	2	Ap2s1
Rab1b.1	1.82085535759103e-09	0.591666	0.545	0.355	2.85874291141791e-05	2	Rab1b
mt-Co1.1	2.04032051379797e-09	-0.48619	0.78	0.854	3.20330320666281e-05	2	mt-Co1
0610010K14Rik.1	2.40888746499234e-09	0.643505	0.513	0.334	3.78195332003797e-05	2	0610010K14Rik
Cbfa2t2.1	2.47616602642275e-09	0.895399	0.29	0.144	3.88758066148371e-05	2	Cbfa2t2
Cd82.1	2.6104132515581e-09	-0.678685	0.548	0.677	4.09834880494621e-05	2	Cd82
Klf6.1	2.72012735385965e-09	0.667157	0.475	0.291	4.27059994555965e-05	2	Klf6
Psmb4	3.11493729954881e-09	0.356559	0.933	0.905	4.89045156029163e-05	2	Psmb4
Fxn	3.45797636380301e-09	0.962748	0.296	0.151	5.42902289117073e-05	2	Fxn
Arhgdib.2	3.6207188544932e-09	0.264943	0.982	0.968	5.68452860155432e-05	2	Arhgdib
Alyref.1	3.97154112720752e-09	0.560171	0.452	0.27	6.2353195697158e-05	2	Alyref
Creld2	3.99889527889089e-09	1.02899	0.27	0.132	6.2782655878587e-05	2	Creld2
Gm43305	4.02172502474555e-09	1.02628	0.255	0.12	6.31410828885051e-05	2	Gm43305
Ramp3.2	4.39570126924277e-09	-1.62714	0.126	0.276	6.90125099271114e-05	2	Ramp3
Babam2	4.73260270508731e-09	0.795599	0.264	0.127	7.43018624698708e-05	2	Babam2
Vps29.1	4.99096361591923e-09	0.695992	0.493	0.325	7.83581287699319e-05	2	Vps29
Ddx39b.1	5.00712728837801e-09	0.555718	0.56	0.363	7.86118984275348e-05	2	Ddx39b
Antkmt.1	5.21413394087937e-09	0.659	0.51	0.341	8.18619028718061e-05	2	Antkmt
Gm35769.1	6.30922866699889e-09	0.790537	0.334	0.181	9.90548900718826e-05	2	Gm35769
Cnn2.1	6.5531268319113e-09	0.369843	0.894	0.812	0.000102884	2	Cnn2
Phf6	6.65111966214011e-09	0.844204	0.287	0.144	0.000104423	2	Phf6
Cdk2ap2.1	7.17895318352841e-09	0.671065	0.636	0.479	0.00011271	2	Cdk2ap2
Ppih.1	7.66749657120726e-09	0.767922	0.396	0.232	0.00012038	2	Ppih
Slbp.1	8.00744629449918e-09	0.80819	0.384	0.224	0.000125717	2	Slbp
Rnf24.1	8.44090797056503e-09	0.449296	0.795	0.65	0.000132522	2	Rnf24
Cnot6.1	8.71264946203887e-09	-0.352961	0.959	0.981	0.000136789	2	Cnot6
Aarsd1	9.68497955935309e-09	0.855608	0.32	0.171	0.000152054	2	Aarsd1
Rfc2.1	9.7243118704648e-09	0.651328	0.455	0.28	0.000152672	2	Rfc2
Pfdn6.1	1.05427020666495e-08	0.578759	0.548	0.369	0.00016552	2	Pfdn6
Rer1.1	1.11299158784596e-08	0.483925	0.674	0.507	0.00017474	2	Rer1
Sae1	1.15013339457249e-08	0.874252	0.273	0.138	0.000180571	2	Sae1
Sv2c	1.17426817762234e-08	0.816194	0.29	0.152	0.00018436	2	Sv2c
Cd3g.2	1.22074529239455e-08	0.26593	0.991	0.962	0.000191657	2	Cd3g
mt-Cytb.2	1.23386163665313e-08	-0.350523	0.968	0.992	0.000193716	2	mt-Cytb
Rex1bd.1	1.35721995360546e-08	0.534819	0.604	0.418	0.000213084	2	Rex1bd
Ndufa2	1.36509380639588e-08	0.265408	0.979	0.964	0.00021432	2	Ndufa2
Erh.1	1.47930933040134e-08	0.426344	0.812	0.683	0.000232252	2	Erh
Mrps23.1	1.52582243770416e-08	0.66341	0.481	0.309	0.000239554	2	Mrps23
Rpa3.1	1.54299849917947e-08	0.661716	0.405	0.238	0.000242251	2	Rpa3
Pgls.1	1.56166163788291e-08	0.416498	0.818	0.686	0.000245181	2	Pgls
Gins2.1	1.87858119445735e-08	0.878288	0.331	0.186	0.000294937	2	Gins2
Znhit3	1.89239543726036e-08	0.94277	0.287	0.151	0.000297106	2	Znhit3
Pim1.1	1.93316612035572e-08	0.507714	0.469	0.283	0.000303507	2	Pim1
Tmem120a	1.93450602937111e-08	1.00784	0.252	0.124	0.000303717	2	Tmem120a
Alad	1.97474881277404e-08	0.893801	0.308	0.169	0.000310036	2	Alad
Nt5c3b.1	2.03980779772804e-08	0.727477	0.402	0.241	0.00032025	2	Nt5c3b
Nelfe	2.21965890538064e-08	0.824361	0.302	0.16	0.000348486	2	Nelfe
A430005L14Rik.1	2.35976121525834e-08	0.828749	0.334	0.186	0.000370483	2	A430005L14Rik
Nubp2.1	2.36801521846331e-08	0.741744	0.37	0.214	0.000371778	2	Nubp2
Adgb.1	2.39261221417259e-08	-0.293345	0.994	0.994	0.00037564	2	Adgb
Hsp90ab1.2	2.60319572940563e-08	-0.423082	0.947	0.983	0.000408702	2	Hsp90ab1
Snrnp25.1	2.64135349658073e-08	0.569127	0.519	0.344	0.000414692	2	Snrnp25
Gzma.1	2.85995228779689e-08	1.35123	0.284	0.153	0.000449013	2	Gzma
Slc16a3	3.04682135788307e-08	0.800092	0.296	0.157	0.000478351	2	Slc16a3
Trappc1.1	3.2447286525862e-08	0.698137	0.405	0.243	0.000509422	2	Trappc1
Mapre1.1	3.38454912807124e-08	0.645266	0.437	0.27	0.000531374	2	Mapre1
Snrnp70.1	3.63358148549114e-08	0.719303	0.399	0.24	0.000570472	2	Snrnp70
Zbp1.2	3.70886747512292e-08	0.50495	0.519	0.334	0.000582292	2	Zbp1
Arsb.1	3.95966631405949e-08	0.657819	0.39	0.228	0.000621668	2	Arsb
Ap1m1	4.03074544409559e-08	0.942164	0.273	0.142	0.000632827	2	Ap1m1
Prf1.1	4.05432681788684e-08	0.646114	0.367	0.209	0.000636529	2	Prf1
Anp32b.1	4.15792700271549e-08	0.620855	0.581	0.418	0.000652795	2	Anp32b
Ifi35.1	4.1650252650465e-08	0.68412	0.405	0.242	0.000653909	2	Ifi35
Fkbp8.1	4.28015708955092e-08	0.542667	0.557	0.372	0.000671985	2	Fkbp8
Micu1.1	4.73319003740104e-08	0.7218	0.393	0.242	0.000743111	2	Micu1
Ly6a.1	4.82489112566855e-08	0.266158	0.941	0.819	0.000757508	2	Ly6a
Arid5a	4.82804384236309e-08	0.876036	0.279	0.146	0.000758003	2	Arid5a
Tnfrsf4.2	5.09086215440174e-08	-1.36235	0.214	0.351	0.000799265	2	Tnfrsf4
Dpy30.1	5.41401660782496e-08	0.491502	0.572	0.394	0.000850001	2	Dpy30
Hnrnpa2b1	5.77012690724733e-08	0.314451	0.927	0.851	0.00090591	2	Hnrnpa2b1
Emc7.1	5.9834744749576e-08	0.613283	0.46	0.294	0.000939405	2	Emc7
1810009A15Rik.1	6.0643314169987e-08	0.627564	0.364	0.208	0.0009521	2	1810009A15Rik
Calm2	6.30216050702101e-08	0.496367	0.765	0.653	0.000989439	2	Calm2
Psmb2.1	6.40715267232398e-08	0.443612	0.871	0.728	0.00100592	2	Psmb2
Igkc	6.91771461914598e-08	0.899001	0.267	0.138	0.00108608	2	Igkc
Hdgf.1	7.21873860039274e-08	0.59888	0.466	0.303	0.00113334	2	Hdgf
Pdcd1.1	7.37449241630624e-08	0.546212	0.575	0.403	0.0011578	2	Pdcd1
Lamtor1	7.47193714856421e-08	0.625053	0.425	0.268	0.00117309	2	Lamtor1
Btbd10	7.53562518650325e-08	0.923194	0.264	0.136	0.00118309	2	Btbd10
Dtymk.1	8.0868401661384e-08	0.471393	0.666	0.493	0.00126963	2	Dtymk
Ly6f	8.13476613532472e-08	0.826686	0.267	0.138	0.00127716	2	Ly6f
Psmb10.2	9.53422988827507e-08	0.323378	0.874	0.774	0.00149687	2	Psmb10
Phf11b.1	9.98641107306367e-08	0.629741	0.328	0.181	0.00156787	2	Phf11b
Cript.1	1.06161953624062e-07	0.594753	0.446	0.283	0.00166674	2	Cript
Scamp3	1.0813312850175e-07	0.894625	0.255	0.131	0.00169769	2	Scamp3
Sh2d1a.1	1.09079170956538e-07	0.565624	0.566	0.405	0.00171254	2	Sh2d1a
Ube2a.1	1.12321560309344e-07	0.639842	0.493	0.324	0.00176345	2	Ube2a
Mpv17l2	1.18413330727553e-07	0.775749	0.317	0.178	0.00185909	2	Mpv17l2
U2af1.1	1.30008860819469e-07	0.425896	0.768	0.626	0.00204114	2	U2af1
Dhfr	1.30067947628114e-07	0.796629	0.282	0.149	0.00204207	2	Dhfr
1110004F10Rik.1	1.37480263502269e-07	0.5849	0.39	0.236	0.00215844	2	1110004F10Rik
S100a4.2	1.4179604616951e-07	0.28444	0.985	0.889	0.0022262	2	S100a4
Exosc4	1.47409992483306e-07	0.743473	0.32	0.18	0.00231434	2	Exosc4
Swi5.1	1.56545599760833e-07	0.364146	0.827	0.694	0.00245777	2	Swi5
Cox5a	1.58201445604449e-07	0.315793	0.93	0.886	0.00248376	2	Cox5a
Ankhd1.1	1.64801073329928e-07	0.60365	0.507	0.346	0.00258738	2	Ankhd1
Dctpp1.1	1.86261979834791e-07	0.44027	0.584	0.405	0.00292431	2	Dctpp1
Sdhc.1	1.94172777610437e-07	0.500036	0.528	0.36	0.00304851	2	Sdhc
Smu1	1.9596156667399e-07	0.733577	0.305	0.169	0.0030766	2	Smu1
Mcm5.1	2.00138953873853e-07	0.567227	0.434	0.268	0.00314218	2	Mcm5
Mthfd2	2.06354400217679e-07	0.942844	0.255	0.134	0.00323976	2	Mthfd2
Isca1.1	2.06795939581509e-07	0.605231	0.399	0.245	0.0032467	2	Isca1
Lasp1	2.15123784280777e-07	0.841953	0.27	0.143	0.00337744	2	Lasp1
Cd7.2	2.23415788621962e-07	0.801047	0.337	0.196	0.00350763	2	Cd7
Crbn	2.32820071828809e-07	0.69396	0.276	0.146	0.00365528	2	Crbn
Cd48.1	2.37179012822965e-07	0.584158	0.481	0.319	0.00372371	2	Cd48
Ranbp1.1	2.40797716608323e-07	0.40154	0.727	0.578	0.00378052	2	Ranbp1
Gm9844	2.42249979994567e-07	-0.258523	0.985	0.995	0.00380332	2	Gm9844
Dnajc19.1	2.54240024085348e-07	0.544579	0.534	0.367	0.00399157	2	Dnajc19
Mob4	2.64299295069623e-07	0.826686	0.258	0.135	0.0041495	2	Mob4
Rbbp7.1	2.7663120792411e-07	0.548825	0.475	0.317	0.00434311	2	Rbbp7
Mrps26.1	2.84967461202127e-07	0.642822	0.437	0.288	0.00447399	2	Mrps26
Lat.2	2.93263846258449e-07	0.341583	0.83	0.674	0.00460424	2	Lat
Tpm3.1	3.09656442647151e-07	0.480396	0.557	0.386	0.00486161	2	Tpm3
Ncf4.1	3.10693293458539e-07	0.682296	0.355	0.214	0.00487788	2	Ncf4
H2-T22.1	3.12433579246465e-07	0.498863	0.61	0.474	0.00490521	2	H2-T22
Cox7a2l	3.12532420208878e-07	-0.361048	0.754	0.841	0.00490676	2	Cox7a2l
Sirt7	3.22325587615145e-07	0.75809	0.29	0.16	0.00506051	2	Sirt7
Med28.1	3.24512992365473e-07	0.475923	0.604	0.439	0.00509485	2	Med28
Mrpl51.1	3.31848194195647e-07	0.60194	0.44	0.287	0.00521002	2	Mrpl51
Snrpc.1	3.35577900365304e-07	0.352691	0.804	0.675	0.00526857	2	Snrpc
Mt3.1	3.50741819182307e-07	0.845795	0.302	0.172	0.00550665	2	Mt3
Pgrmc1.1	3.5916725474947e-07	0.654164	0.358	0.213	0.00563893	2	Pgrmc1
Prelid3b	4.21274739012994e-07	0.760049	0.273	0.147	0.00661401	2	Prelid3b
Dynll1	4.35631252379494e-07	0.349632	0.93	0.911	0.00683941	2	Dynll1
Slc35b1	4.4402358964136e-07	0.626978	0.39	0.242	0.00697117	2	Slc35b1
Arpc4.2	4.99723668519667e-07	0.366834	0.812	0.673	0.00784566	2	Arpc4
Snrnp27.1	5.20680141171395e-07	0.499522	0.466	0.304	0.00817468	2	Snrnp27
Ugcg.1	5.26785624654329e-07	0.631887	0.364	0.223	0.00827053	2	Ugcg
Ppp4c.1	5.46443233259415e-07	0.544915	0.543	0.391	0.00857916	2	Ppp4c
Vdac3.1	5.82968008403744e-07	0.736329	0.358	0.223	0.0091526	2	Vdac3
Hikeshi	5.84667383136024e-07	0.843338	0.287	0.165	0.00917928	2	Hikeshi
Rnps1.1	6.01683707486592e-07	0.617914	0.37	0.226	0.00944643	2	Rnps1
Atg101.1	6.3716114123157e-07	0.663957	0.34	0.201	0.0100034	2	Atg101
Lgals3.2	6.57148670140121e-07	0.265056	0.716	0.556	0.0103172	2	Lgals3
Sar1b	6.59228436342118e-07	0.739332	0.349	0.216	0.0103499	2	Sar1b
Pold2	6.66469510888089e-07	0.907384	0.279	0.155	0.0104636	2	Pold2
Mrps14	6.72843908887103e-07	0.444557	0.613	0.453	0.0105636	2	Mrps14
Dmd.1	6.98149532564831e-07	0.541003	0.355	0.218	0.0109609	2	Dmd
Nabp1.1	7.01471922334893e-07	0.449436	0.405	0.247	0.0110131	2	Nabp1
Ndufb7.1	7.19381368245152e-07	0.298665	0.968	0.949	0.0112943	2	Ndufb7
Snrpb.1	7.47259890653744e-07	0.272715	0.953	0.898	0.011732	2	Snrpb
Mtpn	7.74047298857478e-07	0.691031	0.34	0.203	0.0121525	2	Mtpn
Atp8b4	8.13880451059161e-07	0.571032	0.252	0.133	0.0127779	2	Atp8b4
Gm10131.1	8.20478768539518e-07	0.333695	0.809	0.702	0.0128815	2	Gm10131
Rtf2	8.26992591922828e-07	0.65923	0.299	0.169	0.0129838	2	Rtf2
Polr2k.1	8.37525098870194e-07	0.432948	0.554	0.39	0.0131491	2	Polr2k
Prdx1	8.63123544610054e-07	0.257844	0.959	0.93	0.013551	2	Prdx1
Ctsd.2	8.66780654017951e-07	0.264092	0.862	0.735	0.0136085	2	Ctsd
Tnfrsf18.1	8.89707024239441e-07	-0.672973	0.563	0.65	0.0139684	2	Tnfrsf18
Eif1ad	9.0525457839863e-07	0.707179	0.32	0.19	0.0142125	2	Eif1ad
Tmem254.2	9.37991071831938e-07	0.525947	0.554	0.406	0.0147265	2	Tmem254
Psat1	9.40243683684114e-07	0.699466	0.308	0.181	0.0147618	2	Psat1
Mrpl58.1	9.49332583909889e-07	0.467969	0.413	0.259	0.0149045	2	Mrpl58
Sdhaf4	9.55916530504458e-07	0.777247	0.273	0.151	0.0150079	2	Sdhaf4
Psmb6	9.90221307120695e-07	0.314792	0.859	0.778	0.0155465	2	Psmb6
AI467606	1.02794743183372e-06	0.756297	0.276	0.155	0.0161388	2	AI467606
Clock	1.0336835780379e-06	0.597011	0.384	0.244	0.0162288	2	Clock
Tor1aip1.1	1.05028117775153e-06	0.698931	0.346	0.214	0.0164894	2	Tor1aip1
Uchl5	1.0757609027243e-06	0.720964	0.296	0.17	0.0168894	2	Uchl5
Casp3	1.12374733861572e-06	0.753874	0.343	0.213	0.0176428	2	Casp3
Txndc9.1	1.20686186898405e-06	0.704515	0.32	0.19	0.0189477	2	Txndc9
Gltp.1	1.24371052528726e-06	0.650837	0.37	0.231	0.0195263	2	Gltp
Baiap2l1	1.25290124490316e-06	0.691408	0.296	0.172	0.0196705	2	Baiap2l1
Adhfe1.1	1.27455481197599e-06	0.511878	0.51	0.355	0.0200105	2	Adhfe1
Tm9sf2.1	1.28758401386785e-06	0.597038	0.367	0.227	0.0202151	2	Tm9sf2
Rangap1	1.32528586689287e-06	0.759917	0.282	0.159	0.020807	2	Rangap1
Ube2i	1.3301352756895e-06	0.367543	0.78	0.654	0.0208831	2	Ube2i
Kdelr2.1	1.37434121017284e-06	0.531768	0.416	0.267	0.0215772	2	Kdelr2
Crlf2.2	1.41113168930387e-06	0.49019	0.431	0.28	0.0221548	2	Crlf2
Vps37b.1	1.44227192826599e-06	0.386321	0.622	0.456	0.0226437	2	Vps37b
Prkar1a	1.44613234556092e-06	0.303146	0.839	0.684	0.0227043	2	Prkar1a
Rab8a.1	1.45965951542904e-06	0.543091	0.443	0.294	0.0229167	2	Rab8a
Rbm8a.1	1.51228918862125e-06	0.400713	0.745	0.619	0.0237429	2	Rbm8a
Lrwd1	1.53173518471968e-06	0.75838	0.258	0.142	0.0240482	2	Lrwd1
Srsf2.1	1.61000365067769e-06	0.539229	0.434	0.286	0.0252771	2	Srsf2
H2-Q7.1	1.68492122139045e-06	0.294846	0.944	0.915	0.0264533	2	H2-Q7
Cdkn2aipnl.1	1.83122743777067e-06	0.635205	0.364	0.229	0.0287503	2	Cdkn2aipnl
Def6	1.89492293974938e-06	0.748684	0.27	0.153	0.0297503	2	Def6
Abhd17a	1.92358909956138e-06	0.589097	0.346	0.211	0.0302003	2	Abhd17a
Lamtor4.1	2.00379103816075e-06	0.376164	0.73	0.607	0.0314595	2	Lamtor4
Acp1	2.00616425209189e-06	0.638291	0.284	0.162	0.0314968	2	Acp1
Spp1	2.03201422478779e-06	0.93351	0.258	0.143	0.0319026	2	Spp1
Ube2s.1	2.0413051877889e-06	0.826686	0.287	0.165	0.0320485	2	Ube2s
Adprh.1	2.2270922264141e-06	0.694122	0.323	0.196	0.0349653	2	Adprh
Sirt2	2.23266898654043e-06	0.720156	0.279	0.16	0.0350529	2	Sirt2
Myg1	2.29062637020996e-06	0.803322	0.252	0.14	0.0359628	2	Myg1
Itgb2	2.29138168017221e-06	0.406527	0.501	0.344	0.0359747	2	Itgb2
Nans	2.31769866142251e-06	0.465388	0.49	0.334	0.0363879	2	Nans
Ywhah.1	2.36181147903406e-06	0.699812	0.352	0.223	0.0370804	2	Ywhah
Golt1b	2.40226644341191e-06	0.786044	0.252	0.141	0.0377156	2	Golt1b
Dbi.1	2.42210452308258e-06	0.335718	0.792	0.638	0.038027	2	Dbi
Gm6169	2.57201758213597e-06	0.644724	0.387	0.251	0.0403807	2	Gm6169
Ndufs6	2.71884275676374e-06	0.273162	0.897	0.796	0.0426858	2	Ndufs6
Tmem97	2.74100420056657e-06	0.640273	0.296	0.173	0.0430338	2	Tmem97
Ssna1.1	2.89066474331377e-06	0.474884	0.519	0.37	0.0453834	2	Ssna1
Cyfip2	2.9923938559692e-06	0.502013	0.314	0.188	0.0469806	2	Cyfip2
Slc44a5	3.15324657228564e-06	0.733577	0.302	0.181	0.049506	2	Slc44a5
Pttg1.1	3.27562663913853e-06	0.427875	0.487	0.326	0.0514273	2	Pttg1
Tmem256.1	3.3503760059095e-06	0.301019	0.889	0.845	0.0526009	2	Tmem256
Cd8a.1	3.38228669202177e-06	0.311575	0.862	0.796	0.0531019	2	Cd8a
Mcm3.1	3.44435442121965e-06	0.633257	0.32	0.195	0.0540764	2	Mcm3
Anapc15	3.46101750858046e-06	0.731775	0.255	0.144	0.054338	2	Anapc15
Zyx.1	3.53878393512409e-06	0.432843	0.472	0.314	0.0555589	2	Zyx
Psma4	3.58013689734066e-06	0.529164	0.557	0.411	0.0562081	2	Psma4
mt-Nd3.1	3.6101970487694e-06	-0.40628	0.812	0.856	0.0566801	2	mt-Nd3
Vps28.1	3.63043078022012e-06	0.393375	0.713	0.577	0.0569978	2	Vps28
Hpf1.1	3.68737174258194e-06	0.568196	0.358	0.224	0.0578917	2	Hpf1
Odf2	3.93410076317236e-06	0.633117	0.287	0.168	0.0617654	2	Odf2
Agbl4.1	3.9413639054431e-06	0.591666	0.317	0.192	0.0618794	2	Agbl4
Lage3.1	3.95584574065737e-06	0.650067	0.317	0.192	0.0621068	2	Lage3
Rpa1	4.03514741011141e-06	0.686663	0.267	0.154	0.0633518	2	Rpa1
Emc8.1	4.10679435615619e-06	0.608506	0.352	0.223	0.0644767	2	Emc8
Cyc1.1	4.59122268134125e-06	0.365345	0.584	0.416	0.0720822	2	Cyc1
Sdf2l1.1	4.71043936133277e-06	0.609044	0.434	0.304	0.0739539	2	Sdf2l1
Hypk	5.14591951194947e-06	0.478261	0.481	0.338	0.0807909	2	Hypk
Lsm1.1	5.27842566802153e-06	0.511501	0.393	0.254	0.0828713	2	Lsm1
Plekhj1	5.29402431813614e-06	0.482732	0.46	0.314	0.0831162	2	Plekhj1
Junb.2	5.32227656755904e-06	-0.886724	0.452	0.541	0.0835597	2	Junb
Polr3k.1	5.50860510262697e-06	0.567011	0.437	0.304	0.0864851	2	Polr3k
Eef2.1	5.68452966875475e-06	-0.269372	0.968	0.989	0.0892471	2	Eef2
Babam1.1	5.6996191248224e-06	0.633473	0.314	0.191	0.089484	2	Babam1
Sys1.1	5.89250157274217e-06	0.531662	0.44	0.3	0.0925123	2	Sys1
Cbx3.1	6.5244683227849e-06	0.584411	0.328	0.204	0.102434	2	Cbx3
Prkch.1	6.67810838380254e-06	0.399055	0.46	0.307	0.104846	2	Prkch
Mrps17	6.67885275239073e-06	0.542953	0.396	0.264	0.104858	2	Mrps17
Psmc4.1	6.81038214043478e-06	0.440528	0.543	0.389	0.106923	2	Psmc4
Arhgap9	6.81863215217976e-06	0.669585	0.282	0.166	0.107053	2	Arhgap9
Pcna.1	7.0982075129559e-06	0.411649	0.733	0.627	0.111442	2	Pcna
Gm2296.1	7.26944610344761e-06	0.671366	0.32	0.2	0.11413	2	Gm2296
Rab4b.1	7.41937567087992e-06	0.609456	0.364	0.239	0.116484	2	Rab4b
R3hdm4	7.52752119011678e-06	0.649908	0.284	0.169	0.118182	2	R3hdm4
Pin1.1	7.73786678718272e-06	0.392445	0.531	0.375	0.121485	2	Pin1
Cops4	7.74972547264239e-06	0.722081	0.299	0.185	0.121671	2	Cops4
Itm2b.2	7.84946930152868e-06	0.292662	0.871	0.805	0.123237	2	Itm2b
Polr1h	8.04959379111695e-06	0.667488	0.279	0.166	0.126379	2	Polr1h
Mrps18a.1	8.26218525785093e-06	0.592335	0.326	0.203	0.129716	2	Mrps18a
Tsc22d4.1	8.29588758994711e-06	0.569778	0.296	0.178	0.130245	2	Tsc22d4
Hspe1.2	8.58665379646288e-06	-0.335986	0.903	0.924	0.13481	2	Hspe1
Ndufc1	8.59492353425392e-06	0.254517	0.848	0.727	0.13494	2	Ndufc1
Get4	8.71766257663428e-06	0.648541	0.273	0.16	0.136867	2	Get4
Mrpl27.1	8.83254467346716e-06	0.486091	0.402	0.265	0.138671	2	Mrpl27
Exosc3	9.06257120875034e-06	0.644689	0.302	0.185	0.142282	2	Exosc3
Vma21	9.11305612182697e-06	0.608198	0.346	0.224	0.143075	2	Vma21
Uqcrc1.1	9.12558691324411e-06	0.346193	0.774	0.646	0.143272	2	Uqcrc1
Ifi27l2a.2	9.32477145245044e-06	-0.302684	0.625	0.781	0.146399	2	Ifi27l2a
Naa38.1	9.68600091932219e-06	0.370144	0.669	0.557	0.15207	2	Naa38
Prkag1	9.69742396250937e-06	0.65456	0.311	0.193	0.15225	2	Prkag1
Bbip1.1	9.76555299758079e-06	0.590619	0.314	0.194	0.153319	2	Bbip1
Tmem167	1.01767506310929e-05	0.560769	0.469	0.343	0.159775	2	Tmem167
Septin9.1	1.0368983740889e-05	0.438956	0.349	0.22	0.162793	2	Septin9
Hnrnpdl.1	1.03944785790738e-05	0.553575	0.44	0.303	0.163193	2	Hnrnpdl
Ubl7	1.10768959443398e-05	0.652356	0.276	0.164	0.173907	2	Ubl7
Yif1a	1.14365258534196e-05	0.75803	0.287	0.179	0.179553	2	Yif1a
Cd164	1.16360840130674e-05	0.519529	0.37	0.242	0.182687	2	Cd164
Gpx1.1	1.18835905872311e-05	-0.3953	0.713	0.818	0.186572	2	Gpx1
Dynlt1b	1.20927675941708e-05	0.682705	0.267	0.16	0.189856	2	Dynlt1b
Dcps.1	1.22306907402086e-05	0.493263	0.402	0.271	0.192022	2	Dcps
Pdlim2	1.23023862016597e-05	0.563652	0.261	0.151	0.193147	2	Pdlim2
Taldo1.1	1.25301813649059e-05	0.283227	0.815	0.681	0.196724	2	Taldo1
Uxt	1.27488329358077e-05	0.672465	0.29	0.177	0.200157	2	Uxt
Gimap7.1	1.287912106769e-05	0.599151	0.337	0.214	0.202202	2	Gimap7
Slfn2	1.29832231786894e-05	0.678111	0.27	0.162	0.203837	2	Slfn2
Rhoh.1	1.34448828881058e-05	0.412164	0.331	0.208	0.211085	2	Rhoh
Slc22a27.1	1.40141027330951e-05	-0.270471	0.974	0.988	0.220021	2	Slc22a27
Il21r.1	1.4121642796756e-05	0.364872	0.411	0.269	0.22171	2	Il21r
mt-Nd2.2	1.4223155553072e-05	-0.27624	0.977	0.977	0.223304	2	mt-Nd2
Csk.1	1.50471799570917e-05	0.473766	0.355	0.225	0.236241	2	Csk
2210016F16Rik	1.56337344755143e-05	0.637653	0.302	0.187	0.24545	2	2210016F16Rik
Rdm1	1.57226976018953e-05	0.612562	0.279	0.169	0.246846	2	Rdm1
Map2k3.1	1.58816895362599e-05	0.496981	0.352	0.226	0.249343	2	Map2k3
Irf8.1	1.59438496877182e-05	0.601299	0.455	0.326	0.250318	2	Irf8
Uchl3	1.59516869634459e-05	0.728711	0.264	0.159	0.250441	2	Uchl3
Odad1.1	1.61497793830026e-05	0.290772	0.865	0.779	0.253552	2	Odad1
Coro1b.1	1.63151518351613e-05	0.558434	0.326	0.206	0.256148	2	Coro1b
Zbtb8os	1.63652469853622e-05	0.724933	0.255	0.151	0.256934	2	Zbtb8os
Leprotl1.1	1.63695630825959e-05	0.460793	0.551	0.42	0.257002	2	Leprotl1
H1f2	1.64199194270281e-05	0.754595	0.258	0.155	0.257793	2	H1f2
Hspa14.1	1.68724901507386e-05	0.598985	0.308	0.19	0.264898	2	Hspa14
Dek.1	1.6951445683364e-05	0.531231	0.34	0.217	0.266138	2	Dek
Ap2m1.1	1.71878927333924e-05	0.589339	0.378	0.258	0.26985	2	Ap2m1
Anapc13.1	1.83322867912227e-05	0.420419	0.545	0.417	0.287817	2	Anapc13
Psenen.2	1.87679158592589e-05	0.295434	0.818	0.714	0.294656	2	Psenen
Mmd	1.90840171965386e-05	0.621755	0.287	0.177	0.299619	2	Mmd
Rhoa	1.92836331265664e-05	0.313223	0.789	0.688	0.302753	2	Rhoa
Sdhb	1.94164702734567e-05	0.282293	0.83	0.774	0.304839	2	Sdhb
Ndufa9	1.99409944140809e-05	0.449253	0.446	0.31	0.313074	2	Ndufa9
Ezr	1.99490023642347e-05	0.593139	0.364	0.245	0.313199	2	Ezr
Hnrnpd	2.01214716689374e-05	0.534855	0.308	0.191	0.315907	2	Hnrnpd
Vasp.2	2.05318051702584e-05	0.326613	0.68	0.549	0.322349	2	Vasp
Gstp1.1	2.07465162615725e-05	0.378096	0.531	0.386	0.32572	2	Gstp1
Vps25	2.18952036869044e-05	0.614533	0.267	0.159	0.343755	2	Vps25
Psma6	2.1895931856071e-05	0.372402	0.633	0.506	0.343766	2	Psma6
Lamtor2.1	2.22700205521181e-05	0.371272	0.625	0.477	0.349639	2	Lamtor2
Tomm5.2	2.40553524421229e-05	-0.633605	0.493	0.578	0.377669	2	Tomm5
Stk16	2.47761936992351e-05	0.577727	0.273	0.165	0.388986	2	Stk16
Magoh.1	2.57754335781821e-05	0.330068	0.771	0.662	0.404674	2	Magoh
Cxcr6.2	2.63470042893776e-05	0.307554	0.616	0.46	0.413648	2	Cxcr6
Timm50.1	2.71940938394423e-05	0.563652	0.34	0.223	0.426947	2	Timm50
Nars	2.81131098963192e-05	0.646114	0.267	0.161	0.441376	2	Nars
Ufc1.1	2.81358666940214e-05	0.350248	0.56	0.415	0.441733	2	Ufc1
Gfus	2.85982064016058e-05	0.637653	0.296	0.188	0.448992	2	Gfus
Ndufb5	2.97950970007742e-05	0.25478	0.918	0.877	0.467783	2	Ndufb5
Ap1s1	3.00471044452967e-05	0.50324	0.367	0.243	0.47174	2	Ap1s1
Hhla1.1	3.01526009106728e-05	0.616439	0.364	0.253	0.473396	2	Hhla1
Ctsa.1	3.03533462534395e-05	0.491024	0.408	0.28	0.476548	2	Ctsa
Hint3.1	3.13448252056533e-05	0.589647	0.328	0.213	0.492114	2	Hint3
Fabp5.1	3.13734969162142e-05	0.456737	0.472	0.342	0.492564	2	Fabp5
Cdk5rap2.1	3.21690953620442e-05	0.578759	0.328	0.215	0.505055	2	Cdk5rap2
Yaf2.1	3.41200701256679e-05	0.499993	0.331	0.214	0.535685	2	Yaf2
Sf3b4.1	3.44293929312306e-05	0.4826	0.422	0.3	0.540541	2	Sf3b4
Dynlt1f	3.46126473316626e-05	0.607091	0.296	0.187	0.543419	2	Dynlt1f
Pbdc1	3.58767724231758e-05	0.619686	0.273	0.167	0.563265	2	Pbdc1
Pole3.1	3.63862345351587e-05	0.679129	0.302	0.197	0.571264	2	Pole3
Nmt1	3.64402183003409e-05	0.471393	0.364	0.241	0.572111	2	Nmt1
Smarcb1	3.76581874490492e-05	0.613693	0.317	0.208	0.591234	2	Smarcb1
Mettl23	3.77340260839343e-05	0.441168	0.487	0.353	0.592424	2	Mettl23
Pla2g4e.1	3.79511726023191e-05	0.652189	0.302	0.194	0.595833	2	Pla2g4e
Timm17b	3.83066252098624e-05	0.411275	0.443	0.315	0.601414	2	Timm17b
Ufd1	3.86161571926442e-05	0.531519	0.29	0.179	0.606274	2	Ufd1
Ntan1	4.0778565822874e-05	0.654948	0.261	0.159	0.640223	2	Ntan1
Ssrp1.1	4.09336515557864e-05	0.621755	0.331	0.22	0.642658	2	Ssrp1
Psmd14.1	4.24276320381651e-05	0.402761	0.422	0.292	0.666114	2	Psmd14
Il10.1	4.28916056193367e-05	0.544915	0.358	0.24	0.673398	2	Il10
Gm10358	4.30045487616576e-05	0.317673	0.774	0.678	0.675171	2	Gm10358
Aup1	4.3393090828625e-05	0.285722	0.575	0.409	0.681272	2	Aup1
Mrpl41.1	4.65108085116732e-05	0.375207	0.466	0.327	0.73022	2	Mrpl41
Sec22b	4.69211205865676e-05	0.576827	0.287	0.181	0.736662	2	Sec22b
Adgre5	4.72641298380659e-05	0.689183	0.267	0.165	0.742047	2	Adgre5
Ndufaf8.1	4.74845048282506e-05	0.473114	0.411	0.288	0.745507	2	Ndufaf8
Bola3	4.86487132133315e-05	0.383355	0.575	0.432	0.763785	2	Bola3
Lpp.1	5.06586283082658e-05	0.479588	0.358	0.24	0.79534	2	Lpp
Lats1.1	5.17724829132227e-05	0.575827	0.299	0.191	0.812828	2	Lats1
Timm8a1.1	5.52758053240726e-05	0.587738	0.323	0.213	0.86783	2	Timm8a1
Capza1	5.67184801121415e-05	0.39444	0.457	0.322	0.89048	2	Capza1
Gm47415	5.75934422721824e-05	0.605646	0.299	0.193	0.904217	2	Gm47415
Stk17b.1	5.88934625806126e-05	0.450311	0.419	0.296	0.924627	2	Stk17b
Tceal9.1	5.94006881277844e-05	0.475876	0.507	0.379	0.932591	2	Tceal9
Rgs16.1	5.94335701117036e-05	0.268876	0.46	0.318	0.933107	2	Rgs16
Emb.2	5.94755023454218e-05	-0.981312	0.232	0.331	0.933765	2	Emb
Naxe.1	5.95826664478352e-05	0.4215	0.399	0.274	0.935448	2	Naxe
Mrpl28.1	5.96659996726041e-05	0.371369	0.501	0.364	0.936756	2	Mrpl28
Ptpn7.1	6.04510312965993e-05	0.586736	0.296	0.189	0.949081	2	Ptpn7
Immp1l	6.21065028193633e-05	0.563652	0.29	0.184	0.975072	2	Immp1l
Tap2.1	6.24795732062102e-05	0.507909	0.364	0.249	0.980929	2	Tap2
Runx3	6.34297162204523e-05	0.557109	0.276	0.173	0.995847	2	Runx3
Fuca1	6.42232040446558e-05	0.630766	0.258	0.159	1	2	Fuca1
Pcmt1	6.44116377687602e-05	0.737681	0.284	0.187	1	2	Pcmt1
Id2.2	6.49800311449452e-05	0.333354	0.836	0.756	1	2	Id2
Ube2k	6.72096543870078e-05	0.557168	0.273	0.171	1	2	Ube2k
Tpm3-rs7.1	6.82835257154789e-05	0.535455	0.349	0.235	1	2	Tpm3-rs7
Rnf220	7.20694122148661e-05	0.601787	0.273	0.173	1	2	Rnf220
Gimap1	7.36126542519913e-05	0.611746	0.282	0.18	1	2	Gimap1
Hnrnph1.1	7.52432227032453e-05	0.572265	0.361	0.251	1	2	Hnrnph1
Nsmce1.1	7.54013335343887e-05	0.410338	0.381	0.255	1	2	Nsmce1
Ptpa.1	7.80045067020472e-05	0.551268	0.381	0.268	1	2	Ptpa
Rab11b	7.85783778719591e-05	0.512305	0.337	0.226	1	2	Rab11b
Cd47.1	7.89144008206048e-05	0.267136	0.754	0.666	1	2	Cd47
Gldc	8.56652724586247e-05	0.537657	0.273	0.171	1	2	Gldc
Vps36	8.63867599634292e-05	0.578007	0.255	0.157	1	2	Vps36
Commd2	8.72783647446464e-05	0.524393	0.343	0.234	1	2	Commd2
Pigx	8.92697727722046e-05	0.573994	0.328	0.221	1	2	Pigx
Pdcd10.1	9.12316553937482e-05	0.454816	0.331	0.219	1	2	Pdcd10
Gm3839	9.25937080323853e-05	0.278964	0.795	0.667	1	2	Gm3839
Mrpl17	9.60953803477898e-05	0.437572	0.44	0.317	1	2	Mrpl17
Sdhd	9.719433893857e-05	0.320257	0.589	0.438	1	2	Sdhd
Ywhaq.1	9.82145405278696e-05	0.378734	0.478	0.35	1	2	Ywhaq
Tpd52l1.2	0.000100112	0.382522	0.666	0.562	1	2	Tpd52l1
Pcbp1.1	0.000103396	0.352017	0.493	0.359	1	2	Pcbp1
Metrn	0.000104048	0.697789	0.258	0.164	1	2	Metrn
Polr2g.1	0.000107358	0.396247	0.434	0.311	1	2	Polr2g
Aurkaip1	0.000108137	0.31252	0.642	0.518	1	2	Aurkaip1
Etfa.1	0.000108885	0.503627	0.361	0.251	1	2	Etfa
Lime1.2	0.000109899	0.276616	0.795	0.699	1	2	Lime1
Zmat5.1	0.000111736	0.45106	0.361	0.245	1	2	Zmat5
Rpp21.1	0.000111959	0.426818	0.419	0.301	1	2	Rpp21
Nxt1	0.000113169	0.603916	0.273	0.175	1	2	Nxt1
Mtch2.1	0.000113678	0.483925	0.393	0.28	1	2	Mtch2
Cox5b-ps.1	0.00011551	0.403625	0.525	0.399	1	2	Cox5b-ps
Ube2n.1	0.000116699	0.406111	0.349	0.234	1	2	Ube2n
Lsm12.1	0.00011751	0.440594	0.358	0.239	1	2	Lsm12
Siva1	0.000118203	0.325353	0.683	0.563	1	2	Siva1
Polr2c.1	0.000118478	0.401381	0.396	0.272	1	2	Polr2c
2700097O09Rik	0.000119929	0.628101	0.261	0.166	1	2	2700097O09Rik
Mrpl57.1	0.000122484	0.296574	0.642	0.509	1	2	Mrpl57
Glipr1.1	0.000123974	0.356057	0.44	0.314	1	2	Glipr1
Wdr1.1	0.000125643	0.320048	0.563	0.423	1	2	Wdr1
H2-Q6	0.000126149	0.467222	0.411	0.294	1	2	H2-Q6
Trappc5	0.000126631	0.563652	0.343	0.236	1	2	Trappc5
Sumo2.1	0.000128408	0.315104	0.636	0.505	1	2	Sumo2
Copz1	0.000128532	0.411237	0.405	0.284	1	2	Copz1
Crem.2	0.000130919	0.407884	0.592	0.47	1	2	Crem
Lman2	0.00013113	0.317791	0.616	0.47	1	2	Lman2
Idh3g	0.000131283	0.416143	0.44	0.323	1	2	Idh3g
Cycs.1	0.000132597	0.253145	0.73	0.629	1	2	Cycs
Cirbp	0.000134101	0.553528	0.311	0.21	1	2	Cirbp
Twf2	0.000137477	0.67421	0.282	0.188	1	2	Twf2
Lsm6	0.000138548	0.306237	0.628	0.479	1	2	Lsm6
Nudc.1	0.00014051	0.437715	0.346	0.233	1	2	Nudc
Ssu72	0.000143069	0.413476	0.493	0.365	1	2	Ssu72
Cbx1	0.000145185	0.498468	0.284	0.185	1	2	Cbx1
Sp100	0.000158707	0.474015	0.267	0.172	1	2	Sp100
Npm1.2	0.000162508	-0.324271	0.909	0.936	1	2	Npm1
Ppp2r1a.1	0.00016571	0.33531	0.507	0.381	1	2	Ppp2r1a
Zbtb20	0.00016578	0.299209	0.516	0.38	1	2	Zbtb20
1110038B12Rik.2	0.000166976	-0.814078	0.179	0.275	1	2	1110038B12Rik
Bex3.1	0.000169715	0.373907	0.49	0.365	1	2	Bex3
Snrnp40	0.000171275	0.577866	0.261	0.166	1	2	Snrnp40
Bcap31	0.000171992	0.409416	0.466	0.346	1	2	Bcap31
mt-Nd5.2	0.000180253	-0.556642	0.519	0.597	1	2	mt-Nd5
Mad2l1bp	0.000180337	0.563652	0.261	0.166	1	2	Mad2l1bp
Arpc5.1	0.000184885	0.252973	0.812	0.719	1	2	Arpc5
Drg1	0.000186869	0.556456	0.267	0.172	1	2	Drg1
Ddost.1	0.000187451	0.34126	0.63	0.511	1	2	Ddost
Cs	0.000190009	0.381322	0.416	0.299	1	2	Cs
Urod	0.000191634	0.600178	0.276	0.18	1	2	Urod
Grina	0.000195182	0.474526	0.258	0.163	1	2	Grina
Gnb2.1	0.000199561	0.479118	0.381	0.271	1	2	Gnb2
Mrpl14	0.000201278	0.395741	0.475	0.36	1	2	Mrpl14
Klrc1.1	0.000202257	0.392637	0.34	0.228	1	2	Klrc1
Nudt21.1	0.00020688	0.367416	0.595	0.472	1	2	Nudt21
Mrfap1	0.000208844	0.407062	0.375	0.263	1	2	Mrfap1
Trappc6a	0.000211313	0.377239	0.499	0.38	1	2	Trappc6a
Commd7.1	0.000212165	0.441362	0.326	0.218	1	2	Commd7
Dusp5.1	0.000216238	0.427113	0.308	0.206	1	2	Dusp5
Orc6	0.000220111	0.662732	0.267	0.177	1	2	Orc6
Lncpint	0.00022147	0.29235	0.566	0.428	1	2	Lncpint
Ndufs5	0.000232398	0.290151	0.463	0.328	1	2	Ndufs5
Slc50a1	0.000236035	0.588527	0.279	0.184	1	2	Slc50a1
Prdx5.2	0.000236336	0.266632	0.71	0.584	1	2	Prdx5
Eef1g.2	0.000237335	-0.278054	0.994	0.993	1	2	Eef1g
Nabp2	0.000238247	0.546022	0.29	0.194	1	2	Nabp2
Mrps15	0.000238825	0.49461	0.264	0.169	1	2	Mrps15
Kcnn4.1	0.000239833	0.417495	0.328	0.223	1	2	Kcnn4
Sugt1	0.00024408	0.291013	0.522	0.386	1	2	Sugt1
Pabpc4.2	0.000247121	-0.754345	0.317	0.409	1	2	Pabpc4
Grpel1	0.000251303	0.442466	0.422	0.305	1	2	Grpel1
Ciapin1	0.000255914	0.549038	0.584	0.476	1	2	Ciapin1
Magi2	0.000256447	0.445179	0.276	0.182	1	2	Magi2
Polr2j.1	0.000264168	0.302888	0.545	0.416	1	2	Polr2j
Ssb	0.000266645	0.538117	0.273	0.178	1	2	Ssb
Ech1.2	0.000266703	0.258797	0.578	0.445	1	2	Ech1
Stk24	0.000269275	0.563652	0.258	0.166	1	2	Stk24
Otub1	0.000269302	0.395866	0.37	0.257	1	2	Otub1
Gnai2.1	0.000270486	0.257455	0.865	0.806	1	2	Gnai2
BC031181	0.000271461	0.347334	0.49	0.374	1	2	BC031181
Tecr	0.000286574	0.352597	0.472	0.352	1	2	Tecr
Gtf2h5	0.000292605	0.325492	0.584	0.451	1	2	Gtf2h5
Tipin	0.000292772	0.601454	0.267	0.175	1	2	Tipin
Tmem126a	0.00030432	0.492445	0.364	0.263	1	2	Tmem126a
Arfrp1.1	0.000304606	0.444541	0.308	0.206	1	2	Arfrp1
Tm2d2	0.000305369	0.467437	0.334	0.231	1	2	Tm2d2
Cfap46.1	0.000309608	0.34126	0.422	0.309	1	2	Cfap46
Chtop	0.000309663	0.6181	0.311	0.217	1	2	Chtop
Limd2.1	0.000310725	-0.4375	0.587	0.652	1	2	Limd2
Parvg	0.000315713	0.457719	0.27	0.175	1	2	Parvg
Arl6ip4.1	0.000322018	0.453008	0.334	0.231	1	2	Arl6ip4
Cdc42se1	0.000335023	0.369274	0.44	0.325	1	2	Cdc42se1
Puf60.1	0.000342533	0.398314	0.343	0.239	1	2	Puf60
Dcun1d5	0.00034541	0.557226	0.276	0.184	1	2	Dcun1d5
Timm17a.1	0.000348307	0.363512	0.396	0.281	1	2	Timm17a
Sf3b6	0.000348992	0.345306	0.68	0.587	1	2	Sf3b6
Ssbp1	0.000351893	0.45768	0.367	0.264	1	2	Ssbp1
Chmp2a.1	0.000353207	0.282881	0.674	0.547	1	2	Chmp2a
Scaf11.1	0.000353787	0.531642	0.317	0.22	1	2	Scaf11
Cyb561d2	0.000365548	0.60318	0.264	0.175	1	2	Cyb561d2
Cyb5b.1	0.000365914	0.489874	0.346	0.241	1	2	Cyb5b
Isy1	0.000367529	0.302722	0.604	0.481	1	2	Isy1
Dbnl	0.000370149	0.377928	0.457	0.348	1	2	Dbnl
Trbc1.1	0.000370343	-0.32664	0.827	0.848	1	2	Trbc1
Cdc42se2	0.00037051	0.516346	0.284	0.19	1	2	Cdc42se2
H13.1	0.000373743	0.25553	0.701	0.574	1	2	H13
Pin4	0.000376609	0.589884	0.264	0.176	1	2	Pin4
Nucb1.1	0.000379287	0.395614	0.378	0.268	1	2	Nucb1
Mvb12a	0.000384757	0.359419	0.469	0.355	1	2	Mvb12a
Rpn2.1	0.000385424	0.368545	0.428	0.312	1	2	Rpn2
Sf3b5.1	0.000385741	0.263019	0.771	0.679	1	2	Sf3b5
Tram1	0.000393645	0.423927	0.296	0.195	1	2	Tram1
Bloc1s1.1	0.000399678	0.318	0.372	0.265	1	2	Bloc1s1
Pcif1	0.000419088	0.387945	0.372	0.266	1	2	Pcif1
Glipr2	0.00043077	0.432122	0.282	0.185	1	2	Glipr2
Ifng.1	0.000431697	0.383422	0.287	0.192	1	2	Ifng
Pnp	0.00043626	0.48433	0.287	0.193	1	2	Pnp
Blvra	0.000436765	0.515443	0.264	0.175	1	2	Blvra
Capza2.1	0.000439706	0.446357	0.39	0.285	1	2	Capza2
Acot7	0.000465102	0.363714	0.425	0.308	1	2	Acot7
Klrc2	0.000471103	0.508686	0.258	0.168	1	2	Klrc2
Tmem134.1	0.000474727	0.324865	0.466	0.345	1	2	Tmem134
Zfp706	0.000495224	0.294619	0.431	0.314	1	2	Zfp706
C1d	0.000500495	0.593772	0.279	0.189	1	2	C1d
Tardbp	0.000502779	0.500149	0.252	0.166	1	2	Tardbp
Lypla2.1	0.000507651	0.389515	0.361	0.257	1	2	Lypla2
Hilpda	0.000518783	0.45206	0.323	0.224	1	2	Hilpda
Ppie.1	0.000521905	0.498361	0.361	0.261	1	2	Ppie
Actr10	0.000526522	0.392284	0.29	0.193	1	2	Actr10
Snx17.1	0.000533577	0.445471	0.311	0.214	1	2	Snx17
Hsp90b1.1	0.000534766	0.287375	0.466	0.345	1	2	Hsp90b1
Ifi27.2	0.000534832	0.337081	0.71	0.65	1	2	Ifi27
Ramp2	0.000535457	0.476998	0.279	0.186	1	2	Ramp2
Manf.1	0.000536663	0.344339	0.434	0.323	1	2	Manf
Sra1	0.000556403	0.39746	0.393	0.29	1	2	Sra1
Srp19.1	0.000572668	0.455503	0.372	0.272	1	2	Srp19
Get3	0.00057282	0.394748	0.37	0.265	1	2	Get3
Dynlt1c	0.00058217	0.470078	0.255	0.166	1	2	Dynlt1c
Nmi	0.000589812	0.533905	0.284	0.195	1	2	Nmi
Ppp1r11	0.000605272	0.30684	0.457	0.346	1	2	Ppp1r11
Rabgap1l	0.000613141	0.712918	0.252	0.168	1	2	Rabgap1l
Polr2i	0.000615294	0.329855	0.44	0.329	1	2	Polr2i
Fam89b	0.000622012	0.419551	0.29	0.198	1	2	Fam89b
Tmem179b	0.00063127	0.393727	0.384	0.279	1	2	Tmem179b
Mrps12	0.000633305	0.379485	0.46	0.356	1	2	Mrps12
Nutf2.1	0.000638377	0.462369	0.349	0.254	1	2	Nutf2
Snf8	0.000640814	0.450311	0.261	0.173	1	2	Snf8
Prkcsh	0.000645905	0.475521	0.305	0.21	1	2	Prkcsh
Msrb1	0.000656125	0.457974	0.299	0.206	1	2	Msrb1
Churc1.1	0.000664367	0.398745	0.314	0.215	1	2	Churc1
Lsm4	0.000666986	0.299818	0.677	0.573	1	2	Lsm4
Morf4l1	0.000714057	0.439242	0.355	0.258	1	2	Morf4l1
Mrpl34	0.000714102	0.294243	0.455	0.332	1	2	Mrpl34
Yipf3.1	0.000746011	0.46874	0.308	0.214	1	2	Yipf3
Psmc3	0.000749379	0.32478	0.545	0.426	1	2	Psmc3
Znrd2.1	0.000751908	0.350846	0.352	0.248	1	2	Znrd2
Nip7	0.000767001	0.563652	0.258	0.173	1	2	Nip7
Aip.1	0.000770295	0.523137	0.352	0.26	1	2	Aip
Tsacc	0.000775815	0.26676	0.443	0.323	1	2	Tsacc
Plgrkt	0.00080356	0.35978	0.284	0.189	1	2	Plgrkt
Gm10053.1	0.000807223	0.357093	0.625	0.522	1	2	Gm10053
Sumo3	0.000826177	0.464116	0.273	0.184	1	2	Sumo3
[truncated: 177 more rows]
