# Supplementary material for: PD-1 regulates latent effector differentiation of thymic cytotoxic CD8+ T cells
Source: Nat Commun. 2026 May 23;17:6769. doi: 10.1038/s41467-026-73392-7 (PMC13385908; doi:10.1038/s41467-026-73392-7)
Supplement: Supplementary file 6 — Source Data [file 41467_2026_73392_MOESM6_ESM.xlsx]

## Sheet: Figure 1E
Figure 1E
Left				Middle					Right
%NKG7 in thymic CD8+ SP T cells				%NKG7 in thymic semi-mature CD8+ SP T cells					%NKG7 in thymic mature CD8+ SP T cells
Pdcd1fl/fl	Pdcd1 cKO			Pdcd1fl/fl	Pdcd1 cKO				Pdcd1fl/fl	Pdcd1 cKO
0.75	13			0.98	5.98				1.74	6.21
3.24	19.3			0.86	10.4				1.42	8.94
1.04	17.2			5.33	25.4				4.01	14.1
0.58	14.2			2.37	20.7				5.07	9.77
2.36	18.7			1.5	29.1				3.45	16.1
2.13	9.03			1.95	35.5				4.45	14.9
4.65	13.3			3.11	30.2				7.02	18.8
3.68	20.9			0.4	9.24				1.31	13.8
2.4	15.5			1.01	13.8				3.92	19.3
3.2	22.7			0.54	13.8				1.39	15.6
4.97	25.8			0.23	12.6				0.8	11.8
	24.6				16.5					16.4

## Sheet: Figure 1F
Figure 1F
Left				Middle					Right
%GZMB in thymic CD8+ SP T cells				%GZMB in thymic semi-mature CD8+ SP T cells					%GZMB in thymic mature CD8+ SP T cells
Pdcd1fl/fl	Pdcd1 cKO			Pdcd1fl/fl	Pdcd1 cKO				Pdcd1fl/fl	Pdcd1 cKO
0.45	1.67			0.42	6				0.56	1.35
0.53	5.9			0.28	8.53				0.68	4.23
0.51	7.76			0.58	6.33				0.66	8.18
0.37	10.7			0.43	6.81				0.42	10.5
0.59	6.94			0.33	11				0.83	5.61
0.47	6.77			0.33	1.2				0.65	4.85
	10.9				5.07					8.76

## Sheet: Figure 1G
Figure 1G
Left				Middle					Right
%Perforin in thymic CD8+ SP T cells				%Perforin in thymic semi-mature CD8+ SP T cells					%Perforin in thymic mature CD8+ SP T cells
Pdcd1fl/fl	Pdcd1 cKO			Pdcd1fl/fl	Pdcd1 cKO				Pdcd1fl/fl	Pdcd1 cKO
1.75	13.7			0.9	9.31				1.35	12.5
4.54	20.2			0.98	14.2				4.06	18.6
2.59	13.3			1.19	10.5				2.21	10.2
2.74	10.8			1.33	9.21				1.99	7.44
	18.6				15.7					14.8

## Sheet: Figure 1H
Figure 1H
Left				Middle					Right
%TCF1+ in thymic CD8+ SP T cells				%TCF1+ in thymic semi-mature CD8+ SP T cells					%TCF1+ in thymic mature CD8+ SP T cells
Pdcd1fl/fl	Pdcd1 cKO			Pdcd1fl/fl	Pdcd1 cKO				Pdcd1fl/fl	Pdcd1 cKO
99.3	87			99.5	90.2				98.8	85.9
98.9	84.3			99	88.8				98.9	83.8
99.8	87.9			99.8	89.1				99.3	90.9
99.8	89.2			99.9	89.7				99.5	91.8
96	85.1			99.7	85.5				99.8	88.4
96.3	66			99.5	96.2				99.7	97.1
97.9	65.1			96.3	96.1				95.7	94.6
99.2	74.9			96.4	80.8				96	53.5
97.6	71.7			98	78.7				97.4	54.3
99.6	69.2			99.1	87.5				98.9	65.8
99.2	94.8			97.6	83.8				97.1	61
	90.7				78.6					60.6

## Sheet: Figure 1I
Figure 1I
Left				Middle					Right
%TOX+ in thymic CD8+ SP T cells				%TOX+ in thymic semi-mature CD8+ SP T cells					%TOX+ in thymic mature CD8+ SP T cells
Pdcd1fl/fl	Pdcd1 cKO			Pdcd1fl/fl	Pdcd1 cKO				Pdcd1fl/fl	Pdcd1 cKO
1.02	9.26			8.28	14.3				2.63	4.75
1.27	19			14.1	25.5				1.06	9.92
0.72	14.1			23.5	32.4				7.8	49
0.55	9.9			17.7	27.8				12.6	48.6
13.7	11.7			29.3	19.4				13	38.4
12.9	42.4			12.4	28.9				5.79	45.6
17.7	38.2			12.5	23.5				6.63	41
7.11	28.1			1.48	7.3				0.61	9.6
8.5	35.3			3.34	16.2				0.42	17.8
5.2	29.6			1.37	14.5				0.42	10
2.51	8.83			0.97	10.6				0.27	7.15
	17.5				11.6					9.38

## Sheet: Figure 1J
Figure 1J
Left				Middle					Right
%TIM3+ in thymic CD8+ SP T cells				%TIM3+ in thymic semi-mature CD8+ SP T cells					%TIM3+ in thymic mature CD8+ SP T cells
Pdcd1fl/fl	Pdcd1 cKO			Pdcd1fl/fl	Pdcd1 cKO				Pdcd1fl/fl	Pdcd1 cKO
0.26	9.5			0.73	2.79				1.89	3.35
0.26	12.2			0.57	5.18				1.33	4.58
0.23	10.1			0.24	7.13				0.82	10.6
0.26	7.77			0.36	9.67				0.29	12.7
1.24	12.6			0.22	9.58				0.92	7.6
0.91	3.76			0.23	7.78				0.67	5.83
	6.14				12.8					10

## Sheet: Figure 1L-M
Figure 1L					Figure 1M
%NKG7 in thymic CD8+ cells					MFI of NKG7 expression in thymic CD8+ T cells
Pdcd1fl/fl	Pdcd1 cKO				Pdcd1fl/fl	Pdcd1 cKO
1.81406	3.3557				30.622	59.8114
2.71493	2.96804				47.7322	36.1987
1.17647	3.99113				21.1996	48.2962
0.221729	2.36559				45.4305	23.327
1.71756	1.79641				21.694	18.4729
0.671141	1.3308				35.4963	27.3083
0.867679	3.48624				28.3696	31.7495
1.25261	3.8				24.6131	23.245
0.994036	6.52591				42.492	10.5235
1.34529	2.96167				38.2367	33.5485
1.16279	4.09982				29.8712	12.8289
2.29682	2.61682				30.8527	23.6238
1.9685	3.46232				18.0786	25.6902
2.41636	3.00231				34.8975	25.697
0.773694	6.27451				23.0852	21.6223
	2				33.0351	37.5269
					22.868	37.5458
					27.5854	42.3989
					22.1269	41.2844
					25.8836	23.0523
					28.6401	21.0314
					40.6094	18.6827
					34.3406	31.7457
					38.5707	25.6507
					19.5881	23.4426
					34.0465	14.5235
					51.4463	28.8528
					32.0789	30.1993
					32.4539	84.3743
					17.1082	69.6087
					72.0392	62.2913
					42.0854	56.4199
					24.9949	41.6618
					25.7455	41.6979
					22.7361	48.3212
					23.7686	44.5252
					30.8224	52.5442
					17.9576	51.3597
					32.2741	56.9898
					30.2128	36.0485
					31.344	30.9556
					23.8207	26.514
					27.5105	41.1187
					24.3274	49.975
					23.0093	41.6837
					16.2393	24.6851
					32.7639	63.3302
					31.7859	46.217
					20.5365	23.8765
					23.8759	30.4084
					26.5216	52.4376
					23.9211	40.1667
					34.3575	29.5748
					40.7864	50.0619
					49.1217	58.6091
					44.6756	22.0795
					50.6675	32.897
					23.6592	51.9174
					19.4167	39.4964
					58.9164	44.4179
					53.341	18.9883
					46.2776	24.69
					43.792	18.7179
					38.5082	24.4568
					27.91	14.2837
					59.3994	26.6383
					76.3989	51.8613
					40.2868	41.5055
					40.1888	45.2613
					39.1833	26.8221
					25.2712	37.7288
					55.701	45.9079
					34.221	49.4983
					44.3271	102.596
					37.2973	75.2328
					46.2182	52.5733
					51.8094	62.7988
					51.5652	26.4161
					42.6969	57.0664
					30.0976	77.4237
					47.5335	53.1535
					48.4735	26.3381
					28.981	48.9983
					20.1617	31.086
					33.1745	22.7504
					30.4447	51.009
					25.1592	54.8713
					92.9304	30.6893
					52.6165	37.3163
					40.7112	44.8954
					34.5818	56.8036
					36.9797	25.8925
					31.9644	84.1547
					40.5412	50.8883
					42.7459	66.4619
					20.3188	95.1468
					48.4302	58.9109
					28.8865	46.2201
					38.8677	41.8984
					35.3735	51.6348
					43.6074	19.3449
					46.3839	21.9957
					21.7818	29.8449
					29.8551	32.9641
						42.7254
						38.8804
						44.3443
						27.9841
						30.3991
						22.2923
						29.7076
						84.2158
						74.5808
						94.5036
						72.0274
						75.2544
						30.288
						43.8955
						63.3888
						33.4439
						63.2831
						33.7296
						54.28
						33.8537
						43.6369
						46.2198
						35.6341
						35.0058
						40.0906
						64.5673
						41.5879
						46.3885
						56.4428
						35.4771
						42.4687
						35.2901
						25.8993
						61.4302
						37.5385
						34.3407
						57.7405
						30.1299
						46.3926
						27.4522
						45.3705
						50.9195
						61.1727
						110.837
						44.521
						55.5452
						33.9451
						94.7832
						49.6544
						39.9136
						49.2841
						68.0836
						33.532
						47.5391
						35.4885
						54.6605
						68.7608
						42.6743
						100.736
						117.128
						49.5556
						34.9584
						68.9542
						27.1678
						27.4049
						48.2694
						30.1977
						55.4182
						36.1482
						26.229
						36.7362
						26.2019
						41.0909
						33.5977
						39.1901
						32.4364
						28.5782
						27.7551
						24.9311
						21.9402
						58.1636
						93.536
						86.9652
						87.474
						84.466
						61.8138
						59.7471
						82.7295
						76.4435
						48.3714
						68.7736
						68.1448
						49.7892
						47.6607
						54.4387
						49.2366
						38.7888
						72.4109
						51.3529
						58.9686
						28.6513
						53.6845
						116.007
						51.0852
						44.4814
						52.3899
						53.5735
						46.3599
						56.7747
						45.6868
						46.7334
						50.9643
						59.4933
						66.4046
						91.4625
						56.1087
						39.288
						66.1571
						60.3359
						53.6662
						88.2848
						50.9457
						58.6638
						46.64
						33.2216
						39.4412
						93.9319
						66.3477
						104.277
						77.1847
						84.3074
						69.8849
						59.4611
						76.9483
						51.1609
						52.3578
						96.8
						64.2237
						90.6661
						57.5288
						57.3
						38.8827
						65.271
						47.4703
						38.4043
						62.6478
						49.087
						34.5194
						85.2665
						41.6185
						43.9501
						45.2302
						51.1873
						63.2689
						95.6272
						70.4829
						55.1256
						44.852
						88.4083
						60.076
						41.1569
						37.0741
						46.2213
						41.0759
						39.2433
						59.9697
						38.7591

## Sheet: Figure 1N-O
Figure 1N					Figure 1O
%NKG7+GZMB+ in thymic mature SP CD8+ T cells					%NKG7+TOX+ in thymic mature SP CD8+ T cells
Pdcd1fl/fl	Pdcd1 cKO				Pdcd1fl/fl	Pdcd1 cKO
0.03	6.98				0.45	12.8
0.098	6.18				0.63	15
0.035	4.58				0.23	12.8
0.038	4.15				0.17	9.84
	7.31					14

## Sheet: Figure 2A
Figure 2A
%CD45+ labeled thymic SP CD8+ T cells					%CD45- unlabeled thymic SP CD8+ T cells
Pdcd1fl/fl	Pdcd1 cKO				Pdcd1fl/fl	Pdcd1 cKO
0	0.098				99.9	99.7
0.11	0.017				99.8	99.8
0	0.076				100	99.8
0.024	0.046				99.9	99.9
0.049	0.046				99.9	100
0.059					99.9
0.049					99.9

## Sheet: Figure 2B
Figure 2B
%NKG7+ in CD45- labeled thymic SP CD8+ T cells					%GZMB+ in CD45- labeled thymic SP CD8+ T cells					%TIM3+ in CD45- labeled thymic SP CD8+ T cells					%TCF1+ in CD45- labeled thymic SP CD8+ T cells
Pdcd1fl/fl	Pdcd1 cKO				Pdcd1fl/fl	Pdcd1 cKO				Pdcd1fl/fl	Pdcd1 cKO				Pdcd1fl/fl	Pdcd1 cKO
5.39	24.7				0.092	1.79				0.3	7.81				98	87.3
9.9	17.9				0.16	1.71				0.46	9.74				98.2	86.4
5.06	15.3				0.011	0.59				0.22	6.24				98.8	91.7
4.85	9.17				0.094					0.44	5.75				98.8	92.8
0.95	15.4									0.026	9.22				99.9	88.2
0.65										0.027					99.9
2										0.27					99.5

[truncated: 30 more sheets: Figure 2C, Figure 2D, Figure 2E, Figure 2F, Figure 2G-H, Figure 2I, Figure 3B-D, Figure 3E-T, Figure 4H, Figure 4I-J, Figure 5A-C, Figure 5D, Figure 5E-G, Figure 5H-J, Figure 5K, Figure 5L, Figure 6A-F, Figure 7B-E, Figure 7F-T, Supplementary Fig.1D-O …]
